# Supplementary material for: Unifying the analysis of high-throughput sequencing datasets: characterizing RNA-seq, 16S rRNA gene sequencing and selective growth experiments by compositional data analysis
Source: Microbiome. 2014 May 5;2:15. doi: 10.1186/2049-2618-2-15 (PMC4030730; doi:10.1186/2049-2618-2-15)
Supplement: Additional file 1 — Excel file containing ALDEx2 output for the Bottomly RNA-seq dataset. Column 1 contains gene features from the mouse genome. Column 2 contains the relative abundance of each feature averaged across all samples. Columns 2 and 3 contain the average relative abundance of DBA/2J and C57BL6J gene expression. Columns 4 and 5 contain the median between- and within-condition differences. Column 6 contains the median effect size. Columns 7 and 8 contain the expected values of P and the associated Benjamini–Hochberg corrected fdr values for Welch’s t-tests and the final two columns contain the expected values for Wilcoxon tests. [file 2049-2618-2-15-S1.xls]

## Sheet: ALDEx2.0.6_bottomly.txt
	rab.all.q50	rab.win.D.q50	rab.win.B.q50	diff.btw.q50	diff.win.q50	effect.q50	criteria.we.pval	criteria.we.BH	criteria.wi.pval	criteria.wi.BH
ENSMUSG00000000001	4.861	4.799	4.929	0.113	0.419	0.252	0.353	0.681	0.255	0.469
ENSMUSG00000000028	-3.605	-3.428	-3.875	-0.329	2.725	-0.108	0.498	0.754	0.584	0.643
ENSMUSG00000000037	-4.116	-3.852	-4.614	-0.763	3.489	-0.202	0.361	0.649	0.454	0.565
ENSMUSG00000000049	-5.981	-6.388	-5.522	0.763	4.257	0.17	0.47	0.709	0.498	0.573
ENSMUSG00000000056	0.922	0.903	0.949	0.029	0.615	0.045	0.627	0.827	0.617	0.653
ENSMUSG00000000058	0.345	0.29	0.434	0.156	0.735	0.208	0.465	0.723	0.473	0.58
ENSMUSG00000000078	5.057	5.072	5.045	-0.003	0.546	-0.005	0.874	0.956	0.878	0.76
ENSMUSG00000000088	4.901	5.048	4.652	-0.437	0.422	-1.084	0.001	0.025	0.001	0.022
ENSMUSG00000000093	0.561	0.504	0.636	0.19	0.896	0.205	0.48	0.739	0.542	0.624
ENSMUSG00000000094	-4.377	-6.277	-2.636	3.515	3.27	1.058	0.018	0.105	0.005	0.041
ENSMUSG00000000120	1.172	0.848	1.383	0.529	1.757	0.306	0.325	0.665	0.443	0.61
ENSMUSG00000000125	0.544	0.234	0.797	0.554	0.909	0.625	0.058	0.286	0.069	0.233
ENSMUSG00000000126	2.893	2.987	2.711	-0.367	1.2	-0.317	0.225	0.577	0.312	0.523
ENSMUSG00000000127	2.805	2.793	2.815	0.021	0.371	0.05	0.687	0.87	0.711	0.703
ENSMUSG00000000131	6.446	6.556	6.361	-0.192	0.158	-1.224	0.001	0.026	0.002	0.027
ENSMUSG00000000148	-4.164	-3.967	-4.426	-0.434	3.203	-0.115	0.512	0.747	0.515	0.606
ENSMUSG00000000149	6.606	6.53	6.705	0.164	0.394	0.386	0.134	0.471	0.151	0.381
ENSMUSG00000000154	-4.502	-4.383	-4.69	-0.36	3.661	-0.09	0.524	0.763	0.579	0.632
ENSMUSG00000000157	-6.134	-6.117	-6.147	0.044	4.258	0.009	0.494	0.739	0.505	0.6
ENSMUSG00000000159	-4.633	-5.156	-3.989	1.169	3.765	0.271	0.386	0.634	0.364	0.489
ENSMUSG00000000167	-2.347	-1.921	-3.163	-1.32	2.937	-0.417	0.106	0.395	0.144	0.339
ENSMUSG00000000168	-0.12	-0.388	0.138	0.518	0.799	0.626	0.077	0.296	0.096	0.245
ENSMUSG00000000171	5.512	5.586	5.438	-0.128	0.249	-0.484	0.156	0.485	0.146	0.366
ENSMUSG00000000182	-2.791	-2.528	-3.086	-0.627	2.595	-0.219	0.339	0.641	0.433	0.567
ENSMUSG00000000184	4.12	3.963	4.268	0.36	0.362	1.076	0.002	0.049	0.002	0.03
ENSMUSG00000000197	5.684	5.685	5.683	0.03	0.242	0.136	0.572	0.813	0.685	0.699
ENSMUSG00000000202	0.46	0.46	0.46	0.006	0.846	0.008	0.681	0.862	0.703	0.696
ENSMUSG00000000204	-5.828	-5.859	-5.778	0.115	4.253	0.025	0.478	0.732	0.503	0.592
ENSMUSG00000000215	-5.829	-6.092	-5.506	0.502	4.315	0.107	0.5	0.742	0.528	0.603
ENSMUSG00000000216	-3.474	-3.594	-3.381	0.159	3.298	0.041	0.547	0.782	0.648	0.674
ENSMUSG00000000223	3.47	3.537	3.433	-0.119	0.34	-0.35	0.278	0.581	0.347	0.51
ENSMUSG00000000247	1.406	1.42	1.385	0.009	0.668	0.014	0.657	0.852	0.672	0.689
ENSMUSG00000000253	1.72	1.816	1.606	-0.2	0.644	-0.28	0.468	0.741	0.364	0.533
ENSMUSG00000000263	-1.94	-1.59	-2.292	-0.813	2.155	-0.355	0.189	0.501	0.24	0.427
ENSMUSG00000000275	-0.047	0.034	-0.158	-0.177	1.143	-0.151	0.556	0.791	0.589	0.651
ENSMUSG00000000276	5.551	5.398	5.702	0.276	0.246	1.055	0.001	0.038	0.003	0.037
ENSMUSG00000000278	2.973	2.923	3.009	0.141	0.493	0.28	0.31	0.635	0.416	0.572
ENSMUSG00000000282	-0.627	-0.524	-0.759	-0.251	1.077	-0.207	0.507	0.758	0.452	0.569
ENSMUSG00000000290	-1.69	-1.742	-1.602	0.212	1.509	0.136	0.517	0.768	0.579	0.641
ENSMUSG00000000296	3.874	3.707	4.094	0.36	0.445	0.808	0.013	0.146	0.026	0.146
ENSMUSG00000000303	-3.642	-3.151	-4.139	-0.968	3.128	-0.273	0.334	0.629	0.349	0.502
ENSMUSG00000000317	-4.175	-4.155	-4.214	-0.021	3.044	-0.006	0.565	0.794	0.59	0.647
ENSMUSG00000000320	-3.537	-3.603	-3.479	0.015	3.409	0.004	0.603	0.826	0.641	0.678
ENSMUSG00000000326	4.209	4.025	4.491	0.45	0.346	1.238	0	0.012	0	0.01
ENSMUSG00000000340	3.8	3.643	4.005	0.349	0.724	0.55	0.052	0.299	0.025	0.148
ENSMUSG00000000346	5.389	5.329	5.473	0.109	0.373	0.27	0.337	0.669	0.309	0.515
ENSMUSG00000000365	-0.586	-0.598	-0.579	-0.005	1.027	-0.004	0.667	0.855	0.656	0.682
ENSMUSG00000000374	6.729	6.76	6.697	-0.067	0.156	-0.41	0.133	0.448	0.176	0.387
ENSMUSG00000000385	-5.761	-5.565	-5.948	-0.355	4.118	-0.072	0.518	0.755	0.565	0.622
ENSMUSG00000000386	-5.77	-5.543	-5.992	-0.359	4.196	-0.076	0.528	0.756	0.559	0.618
ENSMUSG00000000394	-5.472	-4.842	-6.155	-1.141	4.041	-0.262	0.374	0.631	0.374	0.496
ENSMUSG00000000399	6.066	6.051	6.086	0.076	0.252	0.283	0.202	0.548	0.355	0.542
ENSMUSG00000000402	-0.014	-0.589	0.939	1.498	0.864	1.703	0	0.006	0	0.007
ENSMUSG00000000411	-4.128	-3.899	-4.565	-0.462	3.831	-0.109	0.509	0.75	0.576	0.633
ENSMUSG00000000420	4.639	4.628	4.645	0.02	0.416	0.046	0.765	0.91	0.797	0.737
ENSMUSG00000000435	-6.055	-6.004	-6.122	-0.123	4.412	-0.024	0.58	0.798	0.604	0.653
ENSMUSG00000000439	3.03	3.085	2.979	-0.101	0.405	-0.243	0.462	0.734	0.468	0.594
ENSMUSG00000000440	0.32	0.414	0.236	-0.189	0.985	-0.179	0.498	0.75	0.524	0.617
ENSMUSG00000000489	4.09	4.057	4.137	0.092	0.629	0.129	0.513	0.789	0.679	0.704
ENSMUSG00000000531	5.002	5.079	4.93	-0.179	0.614	-0.277	0.266	0.618	0.351	0.553
ENSMUSG00000000532	6.918	6.912	6.921	-0.005	0.268	-0.02	0.669	0.871	0.829	0.747
ENSMUSG00000000544	-6.084	-6.053	-6.113	-0.067	4.195	-0.015	0.515	0.754	0.518	0.607
ENSMUSG00000000552	5.597	5.71	5.5	-0.153	0.504	-0.365	0.153	0.495	0.093	0.294
ENSMUSG00000000555	4.057	4.058	4.056	-0.026	0.46	-0.048	0.76	0.908	0.769	0.726
ENSMUSG00000000560	5.412	6.144	5.278	-0.939	0.785	-1.386	0	0.004	0	0.005
ENSMUSG00000000562	-0.179	-0.209	-0.113	0.218	1.215	0.165	0.517	0.767	0.562	0.64
ENSMUSG00000000567	4.19	4.145	4.277	0.112	0.283	0.354	0.431	0.722	0.291	0.486
ENSMUSG00000000568	5.627	5.531	5.759	0.241	0.376	0.585	0.031	0.236	0.041	0.199
ENSMUSG00000000594	4.983	4.916	5.035	0.119	0.232	0.503	0.103	0.389	0.135	0.34
ENSMUSG00000000600	5.064	4.977	5.102	0.08	0.666	0.123	0.334	0.673	0.619	0.683
ENSMUSG00000000605	7.486	7.51	7.465	-0.026	0.215	-0.112	0.669	0.869	0.678	0.702
ENSMUSG00000000627	0.558	0.696	0.438	-0.233	0.678	-0.328	0.344	0.637	0.33	0.492
ENSMUSG00000000628	1.822	1.691	2.061	0.377	0.496	0.684	0.043	0.229	0.04	0.167
ENSMUSG00000000673	-4.339	-4.333	-4.339	-0.059	3.674	-0.014	0.54	0.781	0.588	0.642
ENSMUSG00000000682	-3.024	-2.95	-3.145	-0.096	2.63	-0.028	0.589	0.816	0.669	0.688
ENSMUSG00000000706	-5.698	-5.791	-5.617	0.211	4.32	0.044	0.491	0.744	0.506	0.604
ENSMUSG00000000708	1.965	1.83	2.071	0.266	0.725	0.387	0.176	0.509	0.217	0.43
ENSMUSG00000000711	1.689	1.66	1.723	-0.008	0.64	-0.013	0.68	0.865	0.75	0.72
ENSMUSG00000000724	-5.631	-5.384	-5.834	-0.5	4.225	-0.109	0.488	0.74	0.513	0.601
ENSMUSG00000000732	-0.226	-0.37	-0.009	0.357	0.729	0.453	0.211	0.48	0.209	0.372
ENSMUSG00000000739	-6.029	-5.844	-6.29	-0.562	4.26	-0.118	0.499	0.733	0.519	0.598
ENSMUSG00000000740	-4.18	-4.231	-4.143	0.178	3.579	0.041	0.545	0.784	0.63	0.666
ENSMUSG00000000743	3.951	3.975	3.933	-0.025	0.312	-0.079	0.693	0.875	0.725	0.715
ENSMUSG00000000751	-1.254	-1.366	-1.061	0.3	1.86	0.121	0.497	0.761	0.527	0.616
ENSMUSG00000000759	5.037	5.091	4.918	-0.151	0.251	-0.58	0.072	0.332	0.092	0.285
ENSMUSG00000000776	3.745	3.821	3.639	-0.154	0.285	-0.493	0.155	0.465	0.1	0.287
ENSMUSG00000000782	2.185	2.044	2.345	0.291	0.429	0.659	0.076	0.305	0.082	0.238
ENSMUSG00000000791	-0.26	-0.253	-0.269	0.003	1.021	0.004	0.622	0.834	0.643	0.678
ENSMUSG00000000792	2.397	2.044	3.021	0.954	0.424	2.153	0	0.001	0	0.002
ENSMUSG00000000794	1.549	1.516	1.634	0.071	0.745	0.091	0.648	0.847	0.693	0.697
ENSMUSG00000000804	7.389	7.426	7.36	-0.031	0.354	-0.094	0.783	0.922	0.821	0.747
ENSMUSG00000000811	0.771	0.774	0.767	-0.04	0.665	-0.055	0.618	0.826	0.657	0.675
ENSMUSG00000000817	-3.355	-3.61	-3.224	0.254	3.33	0.07	0.522	0.768	0.6	0.654
ENSMUSG00000000869	-5.615	-5.553	-5.683	-0.121	4.142	-0.027	0.527	0.765	0.553	0.617
ENSMUSG00000000876	-0.195	-0.148	-0.253	-0.071	0.796	-0.083	0.598	0.814	0.574	0.639
ENSMUSG00000000889	-5.522	-5.187	-5.823	-0.593	4.12	-0.127	0.525	0.761	0.54	0.608
ENSMUSG00000000902	1.57	1.619	1.477	-0.174	0.522	-0.312	0.21	0.522	0.307	0.472
ENSMUSG00000000903	-4.641	-4.571	-4.687	-0.018	3.64	-0.004	0.528	0.766	0.585	0.648
ENSMUSG00000000915	6.119	6.148	6.085	-0.074	0.376	-0.22	0.351	0.686	0.4	0.58
ENSMUSG00000000934	2.982	3.1	2.878	-0.216	0.432	-0.451	0.163	0.471	0.153	0.361
ENSMUSG00000000948	6.235	6.11	6.302	0.136	0.422	0.29	0.255	0.608	0.293	0.512
ENSMUSG00000000957	2.712	2.714	2.708	-0.023	0.449	-0.049	0.677	0.866	0.695	0.701
ENSMUSG00000000958	0.461	-0.041	1.022	1.088	0.726	1.494	0	0.011	0	0.007
ENSMUSG00000000959	4.722	4.772	4.673	-0.099	0.241	-0.396	0.218	0.54	0.195	0.4
ENSMUSG00000000982	-4.117	-4.009	-4.305	0.04	4.258	0.008	0.626	0.833	0.7	0.704
ENSMUSG00000000983	-2.963	-3.492	-2.586	0.988	2.931	0.307	0.235	0.522	0.29	0.453
ENSMUSG00000001014	-0.382	-0.27	-0.56	-0.249	0.94	-0.254	0.41	0.682	0.432	0.555
ENSMUSG00000001016	5.282	5.191	5.363	0.132	0.295	0.423	0.167	0.501	0.185	0.409
ENSMUSG00000001017	0.484	0.534	0.459	-0.053	0.884	-0.057	0.696	0.873	0.7	0.698
ENSMUSG00000001018	3.005	2.895	3.18	0.248	0.399	0.605	0.086	0.343	0.086	0.265
ENSMUSG00000001020	-1.81	-1.74	-1.892	-0.179	1.681	-0.09	0.519	0.777	0.62	0.661
ENSMUSG00000001021	-1.387	-1.404	-1.363	0.036	1.189	0.033	0.613	0.825	0.674	0.687
ENSMUSG00000001025	1.55	1.459	1.716	0.314	0.749	0.427	0.17	0.484	0.184	0.384
ENSMUSG00000001027	-5.121	-5.44	-4.723	0.743	4.169	0.162	0.486	0.731	0.474	0.577
ENSMUSG00000001029	-4.209	-4.519	-3.788	0.654	3.613	0.153	0.512	0.756	0.488	0.591
ENSMUSG00000001052	5.895	5.94	5.837	-0.103	0.148	-0.653	0.031	0.219	0.037	0.168
ENSMUSG00000001053	1.149	1.312	1.03	-0.294	0.764	-0.393	0.197	0.514	0.258	0.451
ENSMUSG00000001056	3.62	3.683	3.553	-0.129	0.393	-0.295	0.491	0.761	0.351	0.53
ENSMUSG00000001076	-6.006	-6.331	-5.645	0.684	4.166	0.143	0.502	0.733	0.509	0.583
ENSMUSG00000001098	1.878	1.965	1.786	-0.183	0.517	-0.338	0.281	0.576	0.312	0.479
ENSMUSG00000001103	-0.627	-0.716	-0.567	0.202	1.321	0.142	0.543	0.783	0.554	0.635
ENSMUSG00000001105	3.639	3.592	3.682	0.087	0.322	0.262	0.377	0.674	0.408	0.554
ENSMUSG00000001120	3.911	3.872	3.927	-0.02	0.404	-0.044	0.689	0.875	0.771	0.726
ENSMUSG00000001123	-2.856	-2.782	-2.942	-0.216	2.134	-0.076	0.554	0.783	0.591	0.642
ENSMUSG00000001128	1.305	1.339	1.261	-0.033	0.872	-0.036	0.735	0.893	0.748	0.72
ENSMUSG00000001131	-1.252	-1.305	-1.216	0.079	1.37	0.053	0.67	0.857	0.69	0.694
ENSMUSG00000001134	-5.796	-6.236	-5.37	0.869	4.296	0.183	0.472	0.712	0.479	0.577
ENSMUSG00000001150	6.123	6.147	6.08	-0.071	0.139	-0.466	0.126	0.421	0.157	0.353
ENSMUSG00000001151	5.248	5.245	5.252	-0.008	0.187	-0.04	0.629	0.833	0.708	0.698
ENSMUSG00000001155	-5.204	-4.904	-5.516	-0.675	4.329	-0.142	0.489	0.743	0.507	0.595
ENSMUSG00000001156	4.314	4.179	4.47	0.313	0.314	1.116	0.002	0.044	0.001	0.018
ENSMUSG00000001158	1.309	1.178	1.421	0.278	1.107	0.231	0.335	0.661	0.407	0.573
ENSMUSG00000001166	-6.069	-6.115	-5.993	0.285	4.424	0.06	0.512	0.758	0.534	0.615
ENSMUSG00000001168	-6.071	-5.992	-6.154	-0.056	4.233	-0.011	0.526	0.769	0.56	0.629
ENSMUSG00000001225	-5.928	-5.562	-6.348	-0.686	4.143	-0.152	0.482	0.717	0.5	0.583
ENSMUSG00000001227	6.343	6.387	6.272	-0.168	0.808	-0.234	0.261	0.617	0.126	0.346
ENSMUSG00000001229	5.589	5.653	5.525	-0.11	0.311	-0.356	0.248	0.592	0.277	0.492
ENSMUSG00000001240	-1.307	-1.436	-1.164	0.133	1.846	0.059	0.63	0.843	0.639	0.677
ENSMUSG00000001247	0.959	0.971	0.943	-0.008	0.571	-0.014	0.638	0.843	0.658	0.682
ENSMUSG00000001248	6.05	6.192	5.869	-0.346	0.254	-1.335	0	0.007	0	0.005
ENSMUSG00000001249	-0.395	-0.308	-0.458	-0.12	1.129	-0.099	0.653	0.851	0.641	0.673
ENSMUSG00000001260	3.179	3.155	3.201	0.033	0.849	0.039	0.776	0.916	0.807	0.74
ENSMUSG00000001270	5.832	5.805	5.852	0.052	0.478	0.106	0.601	0.84	0.742	0.726
ENSMUSG00000001280	4.797	4.817	4.785	-0.015	0.333	-0.046	0.784	0.92	0.754	0.722
ENSMUSG00000001281	-5.977	-5.946	-5.998	-0.044	4.382	-0.01	0.529	0.761	0.558	0.622
ENSMUSG00000001285	3.674	3.539	3.768	0.244	0.279	0.836	0.014	0.133	0.017	0.105
ENSMUSG00000001288	-2.712	-2.651	-2.771	-0.312	2.467	-0.102	0.459	0.731	0.586	0.645
ENSMUSG00000001289	2.983	2.957	3.034	0.102	0.707	0.146	0.543	0.801	0.592	0.66
ENSMUSG00000001300	3.587	3.623	3.549	-0.074	0.328	-0.221	0.448	0.724	0.478	0.594
ENSMUSG00000001305	1.744	1.515	1.85	0.283	0.682	0.417	0.177	0.5	0.251	0.456
ENSMUSG00000001313	2.394	2.483	2.3	-0.225	0.864	-0.242	0.556	0.808	0.443	0.601
ENSMUSG00000001323	-0.644	-0.643	-0.646	0.055	1.047	0.051	0.602	0.82	0.626	0.667
ENSMUSG00000001333	-0.663	-0.527	-0.862	-0.337	1.16	-0.239	0.315	0.62	0.393	0.533
ENSMUSG00000001334	6.133	6.07	6.184	0.096	0.206	0.432	0.175	0.506	0.158	0.382
ENSMUSG00000001348	-2.734	-2.722	-2.769	-0.263	2.178	-0.093	0.477	0.742	0.604	0.649
ENSMUSG00000001349	-1.794	-1.944	-1.682	0.184	1.658	0.094	0.49	0.756	0.619	0.667
ENSMUSG00000001376	5.728	5.63	5.771	0.132	0.512	0.274	0.34	0.68	0.341	0.547
ENSMUSG00000001379	4.754	4.842	4.705	-0.148	0.225	-0.62	0.062	0.299	0.072	0.247
ENSMUSG00000001380	5.685	5.866	5.593	-0.272	0.257	-1.061	0.005	0.08	0.008	0.073
ENSMUSG00000001383	6.013	5.951	6.043	0.136	0.349	0.327	0.126	0.46	0.218	0.443
ENSMUSG00000001403	-4.208	-4.685	-3.895	0.666	3.52	0.164	0.415	0.685	0.503	0.584
ENSMUSG00000001415	6.591	6.635	6.531	-0.106	0.229	-0.426	0.212	0.558	0.121	0.342
ENSMUSG00000001416	5.263	5.193	5.311	0.061	0.379	0.16	0.515	0.789	0.687	0.706
ENSMUSG00000001417	-5.589	-5.54	-5.638	-0.198	4.149	-0.04	0.553	0.781	0.56	0.627
ENSMUSG00000001420	-0.68	-0.791	-0.556	0.228	1.009	0.208	0.512	0.752	0.454	0.57
ENSMUSG00000001424	6.003	6.102	5.926	-0.133	0.244	-0.5	0.105	0.406	0.127	0.34
ENSMUSG00000001444	-4.82	-4.689	-5.105	-0.447	3.947	-0.105	0.522	0.757	0.538	0.617
ENSMUSG00000001445	3.253	3.262	3.243	-0.032	0.315	-0.097	0.607	0.822	0.644	0.675
ENSMUSG00000001467	-1.281	-1.258	-1.322	-0.029	1.482	-0.015	0.594	0.82	0.657	0.681
ENSMUSG00000001472	8.021	8.163	7.931	-0.126	0.221	-0.557	0.069	0.352	0.083	0.284
ENSMUSG00000001473	0.728	0.235	1.567	1.294	0.764	1.688	0	0.003	0	0.004
ENSMUSG00000001482	1.184	1.13	1.29	0.155	0.584	0.244	0.432	0.694	0.464	0.565
ENSMUSG00000001493	-0.906	-0.282	-1.513	-1.251	1.287	-0.877	0.011	0.11	0.01	0.069
ENSMUSG00000001494	-4.91	-4.095	-5.94	-1.593	4.016	-0.379	0.265	0.538	0.248	0.403
ENSMUSG00000001496	1.44	1.381	1.52	0.06	1.004	0.058	0.751	0.905	0.769	0.73
ENSMUSG00000001497	-6.169	-6.036	-6.292	-0.184	4.45	-0.038	0.542	0.777	0.562	0.633
ENSMUSG00000001504	-5.127	-4.729	-5.56	-0.799	3.533	-0.203	0.441	0.698	0.441	0.549
ENSMUSG00000001510	-4.016	-4.244	-3.639	0.626	3.475	0.14	0.515	0.752	0.493	0.585
ENSMUSG00000001518	1.435	1.479	1.394	-0.103	0.629	-0.169	0.463	0.733	0.547	0.628
ENSMUSG00000001520	1.288	1.448	1.143	-0.31	0.737	-0.379	0.167	0.479	0.195	0.391
ENSMUSG00000001525	1.95	2.083	1.792	-0.337	0.861	-0.375	0.247	0.586	0.276	0.486
ENSMUSG00000001542	4.72	4.631	4.875	0.184	0.587	0.309	0.22	0.571	0.238	0.461
ENSMUSG00000001558	-2.643	-2.411	-2.91	-0.431	2.459	-0.148	0.514	0.769	0.527	0.62
ENSMUSG00000001569	2.204	2.273	2.072	-0.197	0.754	-0.249	0.351	0.672	0.438	0.59
ENSMUSG00000001576	5.433	5.472	5.418	-0.05	0.305	-0.157	0.676	0.871	0.688	0.704
ENSMUSG00000001604	-5.358	-5.406	-5.309	0.144	4.093	0.031	0.53	0.768	0.574	0.635
ENSMUSG00000001627	3.952	3.902	3.968	-0.059	0.698	-0.094	0.843	0.944	0.79	0.737
ENSMUSG00000001630	-0.679	-0.563	-0.971	-0.373	1.178	-0.294	0.254	0.55	0.369	0.507
ENSMUSG00000001657	-6.153	-6.395	-5.933	0.565	4.312	0.126	0.449	0.704	0.494	0.583
ENSMUSG00000001663	0.326	0.423	0.241	-0.156	0.669	-0.225	0.485	0.721	0.467	0.565
ENSMUSG00000001665	-2.089	-2.305	-1.895	0.254	1.665	0.116	0.635	0.833	0.564	0.631
ENSMUSG00000001666	3.119	3.161	3.069	-0.104	0.377	-0.273	0.381	0.673	0.385	0.535
ENSMUSG00000001670	-5.765	-6.021	-5.516	0.38	4.122	0.084	0.554	0.769	0.586	0.631
ENSMUSG00000001672	-3.545	-3.357	-3.878	-0.526	3.045	-0.148	0.407	0.685	0.515	0.606
ENSMUSG00000001687	7.251	7.169	7.417	0.237	0.298	0.703	0.041	0.277	0.042	0.205
ENSMUSG00000001700	2.425	2.225	2.607	0.425	0.394	1.105	0.002	0.036	0.003	0.026
ENSMUSG00000001707	3.572	3.516	3.609	0.096	0.52	0.175	0.576	0.818	0.553	0.647
ENSMUSG00000001739	-4.356	-4.069	-4.635	-0.612	3.356	-0.159	0.496	0.735	0.487	0.576
ENSMUSG00000001751	0.368	0.476	0.226	-0.305	0.767	-0.379	0.195	0.481	0.243	0.407
ENSMUSG00000001755	1.98	1.977	1.982	0.005	0.464	0.011	0.678	0.863	0.686	0.694
ENSMUSG00000001761	2.63	2.717	2.458	-0.248	0.5	-0.459	0.219	0.556	0.18	0.393
ENSMUSG00000001763	0.895	0.845	0.947	0.018	0.87	0.02	0.65	0.856	0.747	0.719
ENSMUSG00000001773	2.097	2.715	1.856	-0.799	0.802	-0.979	0.004	0.071	0.011	0.087
ENSMUSG00000001774	5.706	5.449	5.782	0.348	0.972	0.457	0.043	0.286	0.06	0.24
ENSMUSG00000001783	2.893	2.813	2.984	0.149	0.373	0.368	0.258	0.569	0.255	0.439
ENSMUSG00000001785	3.694	3.598	3.731	0.095	0.374	0.237	0.333	0.654	0.478	0.604
ENSMUSG00000001802	-0.79	-0.484	-1.344	-0.934	1.663	-0.499	0.065	0.328	0.045	0.183
ENSMUSG00000001819	-6.169	-6.14	-6.217	-0.112	4.461	-0.024	0.515	0.758	0.523	0.608
ENSMUSG00000001833	7.744	7.548	7.775	0.178	0.815	0.239	0.261	0.617	0.304	0.524
ENSMUSG00000001847	1.377	1.233	1.48	0.279	1.157	0.231	0.479	0.764	0.492	0.624
ENSMUSG00000001864	-1.689	-2.062	-1.351	0.548	1.813	0.247	0.581	0.793	0.374	0.534
ENSMUSG00000001865	-5.11	-5.155	-5.051	0.069	3.715	0.013	0.548	0.783	0.601	0.645
ENSMUSG00000001891	3.112	2.942	3.299	0.293	1.216	0.25	0.273	0.622	0.15	0.373
ENSMUSG00000001901	-5.105	-4.714	-5.526	-0.793	3.655	-0.198	0.468	0.717	0.48	0.569
ENSMUSG00000001910	4.398	4.319	4.43	0.113	0.522	0.22	0.416	0.729	0.453	0.61
ENSMUSG00000001942	4.248	4.17	4.344	0.183	0.332	0.558	0.066	0.315	0.073	0.244
ENSMUSG00000001943	1.463	1.498	1.403	-0.082	0.609	-0.13	0.595	0.812	0.637	0.668
ENSMUSG00000001948	-0.385	-0.644	-0.118	0.647	1.163	0.543	0.068	0.294	0.103	0.27
ENSMUSG00000001962	-0.103	-0.36	0.06	0.367	1.132	0.311	0.267	0.574	0.325	0.496
ENSMUSG00000001964	1.176	1.333	0.997	-0.33	0.532	-0.601	0.079	0.309	0.082	0.229
ENSMUSG00000001983	3.141	3.18	3.112	-0.05	0.264	-0.181	0.537	0.776	0.516	0.604
ENSMUSG00000001985	7.411	7.473	7.369	-0.135	0.392	-0.348	0.124	0.457	0.195	0.424
ENSMUSG00000001988	2.285	2.407	2.156	-0.264	0.65	-0.408	0.228	0.561	0.196	0.403
ENSMUSG00000001995	5.651	5.779	5.559	-0.192	0.318	-0.603	0.067	0.341	0.072	0.264
ENSMUSG00000001999	1.96	2.03	1.879	-0.114	0.583	-0.175	0.61	0.832	0.555	0.638
ENSMUSG00000002006	6.996	7.014	6.985	0.015	0.217	0.066	0.446	0.748	0.82	0.745
ENSMUSG00000002007	-0.144	-0.205	-0.071	0.113	1.118	0.09	0.652	0.844	0.623	0.665
ENSMUSG00000002012	2.545	2.711	2.394	-0.344	0.502	-0.683	0.043	0.242	0.043	0.178
ENSMUSG00000002014	1.34	1.377	1.295	0.017	0.785	0.023	0.689	0.873	0.731	0.714
ENSMUSG00000002015	4.503	4.422	4.596	0.106	0.357	0.286	0.315	0.641	0.348	0.53
ENSMUSG00000002020	-0.542	-0.575	-0.46	0.187	1.222	0.153	0.566	0.801	0.601	0.658
ENSMUSG00000002032	4.885	4.96	4.763	-0.174	0.414	-0.374	0.187	0.528	0.206	0.432
ENSMUSG00000002043	-0.506	-0.874	-0.228	0.637	0.956	0.641	0.053	0.26	0.07	0.214
ENSMUSG00000002052	3.216	3.139	3.308	0.141	0.505	0.283	0.398	0.704	0.386	0.557
ENSMUSG00000002057	-5.933	-5.641	-6.365	-0.632	4.279	-0.13	0.487	0.739	0.478	0.585
ENSMUSG00000002064	3.874	3.954	3.747	-0.128	0.414	-0.302	0.48	0.761	0.417	0.579
ENSMUSG00000002076	-5.606	-5.364	-5.88	-0.395	4.288	-0.086	0.498	0.747	0.528	0.608
ENSMUSG00000002083	-3.13	-3.113	-3.135	-0.058	2.226	-0.02	0.553	0.788	0.605	0.655
ENSMUSG00000002100	-0.702	-0.49	-0.918	-0.399	0.984	-0.388	0.266	0.546	0.272	0.439
ENSMUSG00000002103	0.703	0.618	0.785	0.126	0.628	0.198	0.52	0.761	0.494	0.592
ENSMUSG00000002104	-2.342	-2.516	-2.147	0.178	2.166	0.071	0.62	0.829	0.631	0.669
ENSMUSG00000002109	0.224	0.139	0.327	0.185	0.806	0.22	0.561	0.795	0.479	0.583
ENSMUSG00000002111	-1.742	-1.626	-1.898	-0.382	1.943	-0.144	0.296	0.614	0.463	0.579
ENSMUSG00000002190	2.727	2.562	2.944	0.338	0.481	0.72	0.039	0.238	0.04	0.177
ENSMUSG00000002204	-3.435	-3.026	-3.864	-0.923	3.037	-0.27	0.4	0.661	0.333	0.481
ENSMUSG00000002205	0.742	0.896	0.585	-0.148	1.215	-0.111	0.723	0.888	0.628	0.674
ENSMUSG00000002221	5.265	5.312	5.157	-0.131	0.299	-0.452	0.162	0.496	0.185	0.403
ENSMUSG00000002222	1.961	1.983	1.938	-0.053	0.664	-0.074	0.657	0.856	0.725	0.711
ENSMUSG00000002227	-3.007	-3.305	-2.709	0.561	2.216	0.22	0.384	0.667	0.458	0.568
ENSMUSG00000002228	-1.99	-2.034	-1.909	0.085	1.637	0.048	0.614	0.824	0.65	0.676
ENSMUSG00000002233	0.623	0.52	0.783	0.317	0.749	0.377	0.173	0.48	0.239	0.417
ENSMUSG00000002249	-2.961	-2.79	-3.256	-0.414	2.774	-0.128	0.416	0.694	0.527	0.616
ENSMUSG00000002250	1.116	1.118	1.115	0.229	1.103	0.208	0.45	0.737	0.554	0.645
ENSMUSG00000002257	-5.145	-4.875	-5.55	-0.518	3.981	-0.109	0.474	0.73	0.523	0.603
ENSMUSG00000002266	1.231	1.184	1.26	0.113	0.834	0.125	0.589	0.819	0.621	0.664
ENSMUSG00000002274	4.3	4.394	4.249	-0.139	0.53	-0.28	0.279	0.624	0.306	0.509
ENSMUSG00000002289	-0.131	-0.085	-0.158	0.073	1.167	0.064	0.615	0.828	0.674	0.692
ENSMUSG00000002297	0.062	-0.021	0.147	0.19	0.871	0.201	0.456	0.719	0.472	0.578
ENSMUSG00000002307	3.992	4.033	3.921	-0.101	0.219	-0.426	0.248	0.54	0.247	0.429
ENSMUSG00000002308	3.07	3.284	2.755	-0.547	0.369	-1.381	0	0.009	0	0.004
ENSMUSG00000002326	3.809	3.83	3.771	-0.078	0.33	-0.234	0.368	0.67	0.471	0.59
ENSMUSG00000002329	4.192	4.253	4.136	-0.108	0.31	-0.326	0.337	0.652	0.303	0.499
ENSMUSG00000002332	3.051	3.187	2.915	-0.323	0.448	-0.75	0.02	0.172	0.032	0.158
ENSMUSG00000002341	8.003	7.886	8.096	0.205	0.289	0.739	0.011	0.139	0.02	0.136
ENSMUSG00000002345	2.252	2.216	2.286	0.025	0.514	0.047	0.691	0.87	0.734	0.711
ENSMUSG00000002346	-0.771	-0.801	-0.726	-0.009	1.336	-0.007	0.651	0.854	0.712	0.704
ENSMUSG00000002365	1.704	1.658	1.759	0.121	0.66	0.178	0.468	0.735	0.555	0.637
ENSMUSG00000002372	5.606	5.688	5.492	-0.182	0.403	-0.479	0.12	0.442	0.093	0.302
ENSMUSG00000002379	3.587	3.626	3.493	-0.157	0.35	-0.421	0.114	0.401	0.168	0.363
ENSMUSG00000002384	-5.27	-5.593	-4.832	0.729	3.806	0.165	0.44	0.699	0.466	0.566
ENSMUSG00000002409	4.788	4.917	4.632	-0.22	0.571	-0.357	0.234	0.587	0.235	0.463
ENSMUSG00000002413	5.837	5.805	5.865	0.079	0.323	0.236	0.448	0.751	0.476	0.622
ENSMUSG00000002455	1.62	1.479	1.744	0.27	0.466	0.559	0.095	0.34	0.126	0.296
ENSMUSG00000002475	4.289	4.225	4.372	0.181	0.458	0.396	0.114	0.428	0.108	0.311
ENSMUSG00000002477	0.972	0.651	1.371	0.755	0.684	1.077	0.003	0.056	0.003	0.035
ENSMUSG00000002496	6.743	6.71	6.818	0.093	0.185	0.461	0.193	0.535	0.195	0.423
ENSMUSG00000002500	-1.92	-1.877	-1.947	-0.06	1.713	-0.03	0.619	0.83	0.655	0.678
ENSMUSG00000002504	4.361	4.376	4.312	-0.003	0.384	-0.009	0.786	0.92	0.849	0.753
ENSMUSG00000002524	6.573	6.684	6.537	-0.127	0.243	-0.371	0.61	0.842	0.254	0.481
ENSMUSG00000002565	-3.686	-3.765	-3.601	0.097	3.272	0.025	0.579	0.807	0.619	0.667
ENSMUSG00000002580	4.83	4.875	4.779	-0.145	0.378	-0.354	0.158	0.49	0.248	0.46
ENSMUSG00000002588	-5.974	-6.025	-5.851	0.117	4.17	0.024	0.482	0.726	0.531	0.602
ENSMUSG00000002603	1.553	1.675	1.385	-0.325	0.507	-0.603	0.066	0.292	0.093	0.258
ENSMUSG00000002625	6.487	6.512	6.449	-0.097	0.197	-0.444	0.12	0.438	0.19	0.412
ENSMUSG00000002633	1.465	1.257	1.579	0.386	0.767	0.518	0.094	0.368	0.148	0.343
ENSMUSG00000002635	1.28	1.173	1.417	0.245	0.535	0.455	0.205	0.483	0.214	0.387
ENSMUSG00000002658	5.289	5.33	5.266	-0.014	0.355	-0.037	0.537	0.803	0.863	0.756
ENSMUSG00000002660	4.389	4.445	4.336	-0.074	0.334	-0.229	0.632	0.845	0.516	0.624
ENSMUSG00000002661	1.349	1.361	1.335	-0.011	0.416	-0.027	0.551	0.789	0.599	0.649
ENSMUSG00000002664	-2.42	-2.369	-2.469	-0.151	1.79	-0.068	0.561	0.794	0.618	0.651
ENSMUSG00000002668	-0.14	-0.169	-0.108	0.085	0.859	0.096	0.563	0.787	0.575	0.638
ENSMUSG00000002688	3.22	3.135	3.331	0.174	0.457	0.369	0.307	0.63	0.257	0.457
ENSMUSG00000002731	0.343	0.481	0.211	-0.273	0.654	-0.396	0.252	0.526	0.254	0.416
ENSMUSG00000002733	1.161	1.166	1.158	-0.025	0.658	-0.036	0.671	0.861	0.719	0.704
ENSMUSG00000002741	1.775	1.532	1.95	0.382	0.554	0.639	0.072	0.3	0.078	0.243
ENSMUSG00000002768	4.481	4.517	4.467	-0.057	0.331	-0.155	0.584	0.82	0.593	0.662
ENSMUSG00000002769	-1.916	-1.966	-1.808	0.124	1.706	0.054	0.627	0.837	0.623	0.673
ENSMUSG00000002771	-2.789	-2.411	-3.341	-0.701	3.357	-0.164	0.426	0.707	0.491	0.602
ENSMUSG00000002797	0.264	0.069	0.395	0.38	0.904	0.398	0.158	0.46	0.259	0.441
ENSMUSG00000002799	4.517	4.632	4.397	-0.214	0.612	-0.415	0.16	0.503	0.11	0.318
ENSMUSG00000002803	5.421	5.48	5.353	-0.118	0.339	-0.354	0.209	0.553	0.295	0.503
ENSMUSG00000002804	1.201	1.265	1.116	-0.186	0.615	-0.265	0.254	0.566	0.375	0.512
ENSMUSG00000002808	6.459	6.46	6.458	-0.001	0.243	-0.003	0.865	0.952	0.815	0.741
ENSMUSG00000002820	3.876	3.985	3.726	-0.241	0.446	-0.554	0.084	0.372	0.096	0.296
ENSMUSG00000002825	2.71	2.791	2.56	-0.194	0.506	-0.373	0.216	0.548	0.258	0.463
ENSMUSG00000002831	2.053	2.084	2.026	0.172	1.453	0.126	0.329	0.665	0.682	0.703
ENSMUSG00000002833	5.528	5.573	5.498	-0.039	0.402	-0.09	0.875	0.957	0.728	0.721
ENSMUSG00000002835	1.327	1.228	1.403	0.241	0.793	0.296	0.318	0.634	0.358	0.532
ENSMUSG00000002844	5.629	5.584	5.669	0.047	0.28	0.158	0.617	0.84	0.608	0.675
ENSMUSG00000002845	2.635	2.627	2.654	0.033	0.412	0.081	0.674	0.861	0.683	0.69
ENSMUSG00000002846	1.585	1.615	1.553	-0.059	0.427	-0.133	0.541	0.772	0.569	0.631
ENSMUSG00000002847	-0.553	-0.825	0.132	0.838	1.132	0.65	0.117	0.38	0.06	0.226
ENSMUSG00000002870	1.345	1.09	1.535	0.42	0.825	0.505	0.108	0.397	0.13	0.334
ENSMUSG00000002881	3.049	3.044	3.058	0.008	0.351	0.023	0.681	0.868	0.687	0.695
ENSMUSG00000002897	4.291	4.335	4.238	-0.163	0.557	-0.316	0.281	0.627	0.344	0.541
ENSMUSG00000002900	4.69	4.638	4.767	0.107	0.319	0.327	0.294	0.624	0.302	0.501
ENSMUSG00000002908	3.702	3.856	3.547	-0.315	0.538	-0.603	0.043	0.272	0.048	0.209
ENSMUSG00000002910	2.708	2.192	2.99	0.822	0.63	1.229	0.001	0.028	0	0.012
ENSMUSG00000002930	-3.915	-3.779	-3.999	-0.256	3.559	-0.066	0.586	0.812	0.647	0.675
ENSMUSG00000002944	-1.93	-1.637	-2.327	-0.683	1.928	-0.274	0.209	0.528	0.26	0.435
ENSMUSG00000002948	2.7	2.753	2.659	-0.14	0.437	-0.314	0.232	0.554	0.358	0.523
ENSMUSG00000002957	7.398	7.523	7.366	-0.108	0.24	-0.45	0.167	0.512	0.237	0.463
ENSMUSG00000002968	5.289	5.467	5.158	-0.288	0.462	-0.646	0.02	0.188	0.012	0.1
ENSMUSG00000002981	7.279	7.297	7.214	-0.081	0.223	-0.313	0.304	0.649	0.368	0.563
ENSMUSG00000002983	-0.639	-0.531	-0.802	-0.315	1.21	-0.249	0.339	0.638	0.427	0.558
ENSMUSG00000002984	4.382	4.457	4.238	-0.239	0.493	-0.498	0.085	0.377	0.086	0.284
ENSMUSG00000002985	9.186	9.247	9.142	-0.075	0.311	-0.234	0.708	0.892	0.409	0.596
ENSMUSG00000002996	2.306	2.293	2.324	0.091	0.59	0.147	0.62	0.836	0.634	0.677
ENSMUSG00000002997	5.404	5.374	5.413	0.026	0.483	0.058	0.857	0.951	0.82	0.745
ENSMUSG00000003031	4.244	4.187	4.324	0.155	0.541	0.287	0.261	0.609	0.247	0.466
ENSMUSG00000003032	-0.92	-0.872	-1.038	-0.272	1.454	-0.187	0.466	0.732	0.561	0.634
ENSMUSG00000003037	1.934	1.801	2.037	0.216	0.57	0.34	0.334	0.642	0.287	0.467
ENSMUSG00000003038	-2.21	-2.386	-1.986	0.294	1.773	0.145	0.572	0.79	0.548	0.623
ENSMUSG00000003039	4.666	5.006	4.35	-0.557	0.356	-1.649	0	0.006	0	0.011
ENSMUSG00000003051	-4.459	-4.223	-4.74	-0.451	3.567	-0.111	0.536	0.768	0.536	0.618
ENSMUSG00000003062	4.141	4.071	4.243	0.172	0.359	0.466	0.094	0.383	0.139	0.346
ENSMUSG00000003070	2.124	2.106	2.149	0.038	0.51	0.066	0.709	0.882	0.708	0.706
ENSMUSG00000003072	-0.106	0.24	-0.659	-0.955	1.111	-0.791	0.016	0.147	0.014	0.094
ENSMUSG00000003131	6.995	6.979	7.028	0.084	0.428	0.191	0.336	0.677	0.372	0.565
ENSMUSG00000003134	6.112	6.009	6.273	0.153	0.384	0.377	0.247	0.599	0.216	0.447
ENSMUSG00000003135	3.283	3.269	3.292	0.03	0.527	0.055	0.705	0.88	0.691	0.699
ENSMUSG00000003153	7.159	7.17	7.14	-0.045	0.223	-0.164	0.445	0.747	0.542	0.652
ENSMUSG00000003154	5.141	5.116	5.169	0.042	0.182	0.23	0.45	0.733	0.484	0.603
ENSMUSG00000003178	4.727	4.755	4.67	-0.068	0.521	-0.129	0.629	0.851	0.658	0.696
ENSMUSG00000003190	-2.863	-3.186	-2.541	0.652	2.856	0.211	0.481	0.728	0.417	0.551
ENSMUSG00000003198	-0.03	-0.089	0.039	0.106	1.318	0.068	0.744	0.9	0.68	0.697
ENSMUSG00000003200	4.561	4.677	4.427	-0.207	0.345	-0.583	0.07	0.34	0.075	0.26
ENSMUSG00000003206	-1.142	-1.06	-1.261	-0.257	1.412	-0.118	0.373	0.685	0.549	0.623
ENSMUSG00000003208	1.69	1.81	1.544	-0.263	0.485	-0.528	0.106	0.367	0.11	0.285
ENSMUSG00000003226	7.617	7.573	7.663	0.158	0.52	0.29	0.167	0.519	0.176	0.41
ENSMUSG00000003227	-1.687	-1.923	-1.489	0.41	1.274	0.3	0.365	0.649	0.381	0.519
ENSMUSG00000003228	3.187	3.362	3.016	-0.363	0.291	-1.254	0.002	0.03	0.002	0.017
ENSMUSG00000003233	4.599	4.755	4.452	-0.191	0.658	-0.286	0.298	0.644	0.335	0.539
ENSMUSG00000003235	3.94	3.964	3.914	0.013	0.366	0.034	0.728	0.892	0.797	0.737
ENSMUSG00000003269	3.456	3.513	3.432	-0.056	0.346	-0.159	0.682	0.867	0.613	0.666
ENSMUSG00000003273	5.786	5.807	5.771	-0.028	0.252	-0.111	0.816	0.933	0.696	0.703
ENSMUSG00000003282	-3.519	-3.334	-3.863	-0.472	2.869	-0.133	0.503	0.754	0.506	0.6
ENSMUSG00000003283	0.573	0.555	0.605	0.043	0.752	0.054	0.619	0.83	0.676	0.688
ENSMUSG00000003299	2.844	2.954	2.759	-0.154	0.471	-0.313	0.374	0.677	0.346	0.521
ENSMUSG00000003308	5.2	5.414	5.142	-0.184	0.566	-0.295	0.213	0.566	0.203	0.432
ENSMUSG00000003309	-0.354	-0.077	-0.68	-0.646	0.982	-0.651	0.044	0.242	0.053	0.187
ENSMUSG00000003316	7.08	7.065	7.119	0.058	0.134	0.415	0.215	0.55	0.237	0.45
ENSMUSG00000003341	-6.081	-6.043	-6.168	-0.185	4.165	-0.038	0.505	0.745	0.536	0.608
ENSMUSG00000003345	5.99	5.988	5.993	0.002	0.448	0.004	0.86	0.951	0.871	0.758
ENSMUSG00000003346	5.956	6.007	5.847	-0.217	0.585	-0.43	0.094	0.407	0.04	0.198
ENSMUSG00000003348	1.167	1.32	0.938	-0.36	0.643	-0.546	0.119	0.394	0.136	0.323
ENSMUSG00000003352	7.059	7.221	6.929	-0.286	0.503	-0.582	0.083	0.387	0.067	0.265
ENSMUSG00000003355	-1.576	-1.193	-2.359	-1.204	1.752	-0.583	0.042	0.254	0.03	0.135
ENSMUSG00000003360	1.735	1.675	1.812	0.185	0.535	0.333	0.25	0.558	0.343	0.503
ENSMUSG00000003378	7.747	7.758	7.691	-0.133	0.668	-0.249	0.217	0.574	0.216	0.448
ENSMUSG00000003379	-4.799	-4.32	-5.481	-1.181	3.614	-0.289	0.371	0.624	0.351	0.472
ENSMUSG00000003380	5.884	5.864	5.921	-0.091	0.564	-0.153	0.469	0.768	0.643	0.696
ENSMUSG00000003382	-0.169	-0.174	-0.158	0.049	0.838	0.057	0.575	0.798	0.617	0.658
ENSMUSG00000003402	5.596	5.604	5.58	-0.003	0.305	-0.012	0.81	0.931	0.847	0.752
ENSMUSG00000003410	6.093	6.136	6.018	-0.078	0.422	-0.191	0.429	0.739	0.448	0.604
ENSMUSG00000003411	3.87	3.965	3.79	-0.193	0.401	-0.466	0.111	0.413	0.14	0.344
ENSMUSG00000003418	-2.322	-2.246	-2.446	-0.205	2.374	-0.069	0.571	0.801	0.61	0.659
ENSMUSG00000003420	3.145	3.076	3.2	0.132	0.33	0.395	0.204	0.499	0.266	0.439
ENSMUSG00000003429	0.523	0.629	0.365	-0.183	1.068	-0.143	0.542	0.797	0.592	0.662
ENSMUSG00000003435	7.021	7.115	6.984	-0.075	0.258	-0.308	0.494	0.781	0.317	0.526
ENSMUSG00000003444	0.6	0.789	0.423	-0.329	0.688	-0.455	0.177	0.461	0.208	0.389
ENSMUSG00000003469	5.498	5.618	5.449	-0.153	0.258	-0.48	0.157	0.486	0.091	0.287
ENSMUSG00000003476	0.13	0.124	0.14	0.017	0.952	0.018	0.724	0.889	0.716	0.708
ENSMUSG00000003477	-2.596	-4.167	-1.044	3.159	2.691	1.209	0.002	0.041	0	0.006
ENSMUSG00000003484	-5.91	-6.122	-5.712	0.384	4.227	0.087	0.554	0.775	0.557	0.623
ENSMUSG00000003518	3.276	3.425	3.17	-0.192	0.591	-0.341	0.231	0.569	0.256	0.461
ENSMUSG00000003527	2.602	2.667	2.521	-0.137	0.295	-0.437	0.212	0.489	0.214	0.376
ENSMUSG00000003534	1.578	1.507	1.683	0.204	0.645	0.304	0.327	0.622	0.383	0.53
ENSMUSG00000003541	1.749	1.735	1.758	0.019	0.597	0.029	0.695	0.874	0.736	0.717
ENSMUSG00000003545	3.905	3.795	3.978	0.089	0.581	0.154	0.676	0.872	0.651	0.695
ENSMUSG00000003546	2.614	2.696	2.516	-0.201	0.568	-0.381	0.215	0.543	0.221	0.423
ENSMUSG00000003559	3.034	3.414	2.773	-0.634	0.31	-1.94	0	0.002	0	0.004
ENSMUSG00000003581	0.563	0.627	0.492	-0.18	0.767	-0.198	0.303	0.626	0.447	0.567
ENSMUSG00000003604	1.508	1.508	1.509	-0.045	0.752	-0.055	0.739	0.896	0.731	0.716
ENSMUSG00000003657	2.204	2.21	2.196	-0.051	0.938	-0.056	0.654	0.861	0.741	0.715
ENSMUSG00000003662	3.515	3.524	3.5	-0.018	0.353	-0.042	0.745	0.9	0.732	0.716
ENSMUSG00000003665	1.304	1.633	0.746	-0.917	0.705	-1.302	0.002	0.037	0.001	0.018
ENSMUSG00000003680	2.6	2.601	2.599	-0.083	0.616	-0.147	0.524	0.78	0.653	0.685
ENSMUSG00000003746	3.088	2.994	3.235	0.276	0.531	0.478	0.119	0.426	0.166	0.38
ENSMUSG00000003752	-1.848	-1.877	-1.814	0.061	1.255	0.046	0.567	0.789	0.58	0.635
ENSMUSG00000003778	-0.631	-0.582	-0.677	-0.017	1.214	-0.013	0.656	0.849	0.663	0.684
ENSMUSG00000003779	0.509	0.725	0.263	-0.476	0.786	-0.606	0.074	0.302	0.082	0.24
ENSMUSG00000003824	-2.717	-3.022	-2.381	0.776	2.043	0.357	0.236	0.524	0.297	0.438
ENSMUSG00000003848	4.235	4.308	4.149	-0.114	0.308	-0.368	0.488	0.759	0.313	0.505
ENSMUSG00000003849	1.394	1.344	1.445	0.099	0.782	0.121	0.581	0.809	0.638	0.674
ENSMUSG00000003863	4.021	4.153	3.847	-0.329	0.538	-0.641	0.032	0.238	0.04	0.189
ENSMUSG00000003865	-0.61	-0.495	-0.81	-0.333	1.168	-0.267	0.331	0.633	0.406	0.549
ENSMUSG00000003868	2.67	2.772	2.54	-0.204	0.544	-0.349	0.265	0.604	0.246	0.454
ENSMUSG00000003873	3.828	3.853	3.806	-0.018	0.495	-0.033	0.831	0.939	0.832	0.748
ENSMUSG00000003882	-1.238	-1.074	-1.546	-0.439	1.472	-0.28	0.365	0.649	0.357	0.514
ENSMUSG00000003923	1.527	1.419	1.697	0.223	0.931	0.234	0.466	0.746	0.422	0.576
ENSMUSG00000003929	0.06	0.205	-0.153	-0.333	0.712	-0.46	0.222	0.504	0.213	0.39
ENSMUSG00000003934	6.235	6.129	6.357	0.239	0.464	0.501	0.074	0.364	0.089	0.298
ENSMUSG00000003955	3.67	3.301	3.874	0.312	0.632	0.493	0.074	0.351	0.098	0.297
ENSMUSG00000003970	6.633	6.68	6.576	-0.075	0.445	-0.144	0.555	0.817	0.592	0.678
ENSMUSG00000003974	6.444	6.473	6.422	-0.042	0.222	-0.165	0.691	0.878	0.615	0.68
ENSMUSG00000004031	6.461	6.56	6.343	-0.214	0.282	-0.677	0.057	0.32	0.033	0.18
ENSMUSG00000004032	5.899	5.651	6.042	0.293	0.46	0.623	0.027	0.225	0.042	0.205
ENSMUSG00000004035	-0.424	-0.562	-0.275	0.233	1.156	0.197	0.55	0.78	0.517	0.607
ENSMUSG00000004038	-5.956	-5.729	-6.135	-0.348	4.47	-0.068	0.495	0.741	0.551	0.618
ENSMUSG00000004044	0.809	0.932	0.658	-0.258	0.718	-0.331	0.304	0.61	0.303	0.474
ENSMUSG00000004054	4.319	4.342	4.301	0.023	0.637	0.044	0.772	0.915	0.809	0.741
ENSMUSG00000004069	-0.41	-0.353	-0.457	-0.104	0.89	-0.116	0.566	0.788	0.591	0.64
ENSMUSG00000004070	1.949	1.945	1.952	-0.015	0.564	-0.024	0.668	0.857	0.693	0.696
ENSMUSG00000004071	3.488	3.61	3.372	-0.244	0.36	-0.613	0.032	0.228	0.04	0.176
ENSMUSG00000004085	-2.261	-2.304	-2.208	0.094	1.98	0.045	0.593	0.818	0.685	0.691
ENSMUSG00000004096	3.68	3.517	3.778	0.206	0.751	0.281	0.273	0.618	0.279	0.494
ENSMUSG00000004098	-0.68	-0.512	-0.856	-0.408	1.123	-0.356	0.274	0.555	0.298	0.453
ENSMUSG00000004099	5.678	5.68	5.677	0.006	0.192	0.028	0.74	0.898	0.749	0.72
ENSMUSG00000004105	-0.665	-0.733	-0.516	0.246	1.45	0.152	0.684	0.868	0.603	0.662
ENSMUSG00000004110	8.525	8.503	8.577	0.037	0.232	0.144	0.465	0.766	0.542	0.652
ENSMUSG00000004127	-1.346	-1.475	-1.213	0.35	1.489	0.212	0.298	0.605	0.441	0.567
ENSMUSG00000004187	8.017	8.151	7.952	-0.232	0.359	-0.631	0.036	0.262	0.054	0.235
ENSMUSG00000004207	10.025	10.063	10.015	-0.011	0.203	-0.046	0.839	0.944	0.882	0.762
ENSMUSG00000004233	-0.03	0.175	-0.398	-0.609	1.056	-0.523	0.067	0.311	0.089	0.241
ENSMUSG00000004266	1.365	1.314	1.431	0.148	0.562	0.236	0.393	0.667	0.438	0.556
ENSMUSG00000004268	1.976	2.021	1.893	-0.072	0.541	-0.126	0.643	0.848	0.63	0.674
ENSMUSG00000004285	-0.278	-0.114	-0.419	-0.127	1.308	-0.095	0.668	0.86	0.676	0.694
ENSMUSG00000004296	-6.113	-6.329	-5.908	0.4	4.145	0.084	0.486	0.73	0.515	0.6
ENSMUSG00000004341	-1.891	-2.74	-0.574	2.07	1.712	1.19	0.003	0.049	0.002	0.028
ENSMUSG00000004347	2.586	2.519	2.737	0.165	0.701	0.219	0.557	0.809	0.5	0.627
ENSMUSG00000004356	4.7	4.656	4.785	0.137	0.365	0.36	0.185	0.518	0.22	0.438
ENSMUSG00000004359	-6.101	-6.007	-6.156	-0.164	4.196	-0.035	0.46	0.714	0.501	0.596
ENSMUSG00000004360	6.185	6.187	6.185	-0.065	0.687	-0.119	0.903	0.967	0.707	0.716
ENSMUSG00000004364	6.691	6.646	6.741	0.108	0.645	0.205	0.285	0.637	0.295	0.51
ENSMUSG00000004366	6.797	6.886	6.739	-0.108	0.314	-0.294	0.392	0.715	0.328	0.535
ENSMUSG00000004371	-3.634	-2.982	-4.645	-1.44	3.531	-0.364	0.249	0.536	0.2	0.384
ENSMUSG00000004383	3.029	3.089	2.97	-0.135	0.403	-0.32	0.248	0.569	0.32	0.491
ENSMUSG00000004394	3.905	3.868	3.937	0.089	0.414	0.213	0.323	0.651	0.471	0.604
ENSMUSG00000004460	0.238	0.033	0.377	0.36	1.004	0.37	0.187	0.505	0.3	0.478
ENSMUSG00000004462	3.222	3.238	3.2	-0.035	0.315	-0.101	0.622	0.827	0.628	0.668
ENSMUSG00000004473	1.129	1.255	0.952	-0.292	0.749	-0.377	0.254	0.578	0.273	0.46
ENSMUSG00000004500	3.407	3.487	3.322	-0.172	0.273	-0.622	0.073	0.312	0.1	0.27
ENSMUSG00000004508	2.803	3.004	2.655	-0.35	0.373	-0.908	0.012	0.108	0.013	0.085
ENSMUSG00000004530	5.465	5.457	5.473	0.051	0.296	0.167	0.57	0.816	0.62	0.68
ENSMUSG00000004540	-5.899	-6.048	-5.695	0.319	4.409	0.063	0.508	0.753	0.544	0.622
ENSMUSG00000004552	-4.696	-3.563	-6.252	-2.681	3.385	-0.741	0.064	0.247	0.04	0.146
ENSMUSG00000004558	8.599	8.577	8.612	0.093	0.285	0.308	0.27	0.624	0.355	0.558
ENSMUSG00000004561	3.625	3.668	3.571	-0.094	0.217	-0.417	0.202	0.495	0.232	0.409
ENSMUSG00000004562	3.937	4.118	3.658	-0.496	0.4	-1.153	0.002	0.047	0.001	0.027
ENSMUSG00000004565	5.489	5.552	5.393	-0.169	0.267	-0.671	0.044	0.278	0.035	0.178
ENSMUSG00000004591	4.126	4.059	4.206	0.237	0.533	0.553	0.044	0.274	0.074	0.247
ENSMUSG00000004609	1.072	0.722	1.608	0.863	0.73	1.174	0.001	0.031	0.002	0.025
ENSMUSG00000004610	1.497	1.516	1.491	-0.014	0.642	-0.02	0.696	0.875	0.718	0.709
ENSMUSG00000004612	-6.008	-6.132	-5.83	0.15	4.196	0.032	0.508	0.749	0.551	0.618
ENSMUSG00000004630	-0.965	-1.12	-0.798	0.258	1.296	0.184	0.603	0.813	0.541	0.622
ENSMUSG00000004651	-4.668	-4.999	-4.381	0.461	4.075	0.1	0.514	0.761	0.556	0.626
ENSMUSG00000004654	-5.871	-5.823	-5.951	-0.229	4.19	-0.048	0.504	0.754	0.57	0.627
ENSMUSG00000004655	-1.278	-1.538	-0.636	0.693	2.403	0.234	0.59	0.813	0.43	0.576
ENSMUSG00000004661	1.205	1.106	1.306	0.212	0.503	0.417	0.23	0.505	0.242	0.418
ENSMUSG00000004665	-0.233	-0.131	-0.305	-0.18	0.946	-0.178	0.528	0.767	0.53	0.617
ENSMUSG00000004667	3.435	3.456	3.389	-0.052	0.596	-0.089	0.671	0.867	0.764	0.729
ENSMUSG00000004677	5.839	5.865	5.789	-0.059	0.305	-0.178	0.794	0.925	0.502	0.63
ENSMUSG00000004698	3.306	3.366	3.223	-0.107	0.437	-0.238	0.595	0.824	0.473	0.599
ENSMUSG00000004707	-3.594	-3.184	-4.168	-0.87	2.962	-0.249	0.446	0.7	0.351	0.501
ENSMUSG00000004709	-3.588	-1.95	-5.612	-3.405	3.41	-1.004	0.023	0.129	0.006	0.05
ENSMUSG00000004730	1.25	1.107	1.472	0.371	0.496	0.721	0.048	0.236	0.056	0.183
ENSMUSG00000004748	0.748	0.78	0.71	-0.108	0.989	-0.106	0.511	0.77	0.641	0.674
ENSMUSG00000004771	5.389	5.404	5.354	-0.068	0.288	-0.231	0.391	0.706	0.487	0.615
ENSMUSG00000004789	6.763	6.828	6.728	-0.044	0.22	-0.199	0.75	0.906	0.651	0.695
ENSMUSG00000004791	-0.123	-0.093	-0.16	-0.049	0.845	-0.057	0.635	0.833	0.689	0.684
ENSMUSG00000004798	3.593	3.701	3.527	-0.155	0.333	-0.43	0.21	0.518	0.195	0.392
ENSMUSG00000004814	-4.323	-4.323	-4.323	0.057	3.403	0.015	0.568	0.789	0.594	0.637
ENSMUSG00000004837	-3.292	-3.43	-3.204	0.254	2.538	0.083	0.486	0.744	0.587	0.644
ENSMUSG00000004842	-5.403	-5.135	-5.67	-0.459	4.02	-0.099	0.494	0.74	0.523	0.602
ENSMUSG00000004843	5.26	5.237	5.305	0.037	0.57	0.067	0.666	0.87	0.79	0.737
ENSMUSG00000004846	-0.107	-0.053	-0.192	-0.117	0.921	-0.119	0.586	0.805	0.587	0.647
ENSMUSG00000004864	-3.483	-3.052	-4.595	-1.495	3.24	-0.445	0.106	0.397	0.158	0.357
ENSMUSG00000004872	-5.972	-6.412	-5.518	0.862	3.958	0.191	0.435	0.683	0.445	0.547
ENSMUSG00000004880	2.684	2.638	2.741	0.088	0.358	0.237	0.455	0.727	0.486	0.594
ENSMUSG00000004885	-1.358	-1.138	-1.568	-0.439	1.674	-0.248	0.364	0.664	0.399	0.55
ENSMUSG00000004891	-0.027	-0.323	0.469	0.667	1.322	0.457	0.156	0.455	0.152	0.352
ENSMUSG00000004892	7.313	7.273	7.395	0.044	0.366	0.153	0.621	0.851	0.767	0.734
ENSMUSG00000004894	0.201	0.112	0.295	0.179	1.112	0.148	0.682	0.868	0.585	0.651
ENSMUSG00000004895	5.039	5.076	5.02	-0.041	0.226	-0.16	0.715	0.887	0.601	0.66
ENSMUSG00000004897	1.536	1.629	1.423	-0.163	0.512	-0.279	0.552	0.785	0.401	0.54
ENSMUSG00000004902	4.274	4.4	4.123	-0.245	0.392	-0.624	0.058	0.312	0.058	0.231
ENSMUSG00000004929	5.07	5.147	4.89	-0.287	0.469	-0.612	0.048	0.293	0.051	0.22
ENSMUSG00000004931	2.843	2.909	2.652	-0.233	0.606	-0.358	0.273	0.612	0.292	0.496
ENSMUSG00000004936	2.606	2.6	2.611	0.014	0.557	0.025	0.737	0.897	0.743	0.717
ENSMUSG00000004937	6.036	6.121	5.933	-0.186	0.307	-0.602	0.058	0.322	0.073	0.268
ENSMUSG00000004939	-2.543	-2.619	-2.448	0.082	1.999	0.037	0.586	0.808	0.626	0.664
ENSMUSG00000004945	2.67	2.519	2.788	0.268	0.549	0.477	0.094	0.367	0.127	0.32
ENSMUSG00000004948	-5.944	-5.654	-6.217	-0.462	4.175	-0.095	0.478	0.731	0.514	0.596
ENSMUSG00000004951	-4.498	-5.121	-3.995	1.046	3.474	0.279	0.336	0.593	0.337	0.477
ENSMUSG00000004961	6.668	6.765	6.595	-0.155	0.2	-0.711	0.031	0.23	0.04	0.196
ENSMUSG00000004980	4.964	4.86	5.133	0.276	0.607	0.424	0.173	0.521	0.166	0.396
ENSMUSG00000004988	-2.567	-2.456	-2.71	-0.236	1.909	-0.099	0.602	0.816	0.564	0.628
ENSMUSG00000004994	2.794	2.979	2.614	-0.326	0.518	-0.623	0.05	0.279	0.055	0.217
ENSMUSG00000005034	6.855	6.839	6.888	0.111	0.339	0.326	0.258	0.61	0.337	0.544
ENSMUSG00000005043	-2.822	-2.359	-3.239	-0.784	2.004	-0.365	0.315	0.588	0.291	0.445
ENSMUSG00000005054	3.296	3.28	3.302	0.035	0.498	0.064	0.692	0.873	0.708	0.706
ENSMUSG00000005057	1.673	1.917	1.385	-0.507	0.549	-0.887	0.018	0.146	0.018	0.112
ENSMUSG00000005103	6.564	6.718	6.371	-0.267	0.253	-1.129	0.002	0.044	0.004	0.049
ENSMUSG00000005124	-3.881	-4.123	-3.7	0.365	3.475	0.091	0.518	0.762	0.576	0.637
ENSMUSG00000005125	6.228	6.024	6.291	0.246	0.305	0.682	0.02	0.19	0.027	0.158
ENSMUSG00000005131	-3.685	-3.689	-3.681	0.104	2.823	0.029	0.587	0.806	0.627	0.66
ENSMUSG00000005142	4.718	4.475	5.123	0.653	0.217	2.868	0	0	0	0.001
ENSMUSG00000005148	2.597	2.71	2.393	-0.253	0.624	-0.392	0.313	0.639	0.256	0.466
ENSMUSG00000005202	-5.378	-5.072	-5.719	-0.512	4.179	-0.109	0.514	0.751	0.543	0.613
ENSMUSG00000005220	-1.99	-1.946	-2.042	0.028	1.775	0.016	0.593	0.814	0.663	0.687
ENSMUSG00000005225	1.271	1.235	1.303	0.105	0.561	0.177	0.448	0.719	0.535	0.619
ENSMUSG00000005251	-0.58	-0.395	-0.792	-0.44	1.185	-0.36	0.251	0.537	0.275	0.436
ENSMUSG00000005262	4.018	4.014	4.026	0	0.32	0	0.755	0.906	0.75	0.723
ENSMUSG00000005267	0.524	0.602	0.408	-0.178	0.69	-0.249	0.475	0.727	0.456	0.573
ENSMUSG00000005312	7.456	7.311	7.481	0.076	0.42	0.232	0.285	0.636	0.272	0.489
ENSMUSG00000005354	3.685	3.779	3.553	-0.243	0.396	-0.638	0.035	0.237	0.038	0.168
ENSMUSG00000005357	2.319	2.485	2.182	-0.298	0.512	-0.593	0.069	0.315	0.084	0.255
ENSMUSG00000005362	3.985	3.762	4.089	0.264	0.38	0.687	0.035	0.238	0.047	0.203
ENSMUSG00000005364	-5.957	-5.74	-6.211	-0.447	4.155	-0.098	0.494	0.728	0.534	0.599
ENSMUSG00000005370	3.789	3.82	3.754	-0.077	0.358	-0.209	0.419	0.715	0.518	0.625
ENSMUSG00000005371	4.622	4.593	4.664	0.123	0.52	0.23	0.305	0.65	0.434	0.601
ENSMUSG00000005374	1.088	1.127	1.031	-0.109	0.695	-0.16	0.513	0.772	0.598	0.655
ENSMUSG00000005397	3.001	2.892	3.061	0.138	0.337	0.386	0.325	0.626	0.293	0.486
ENSMUSG00000005410	2.204	2.136	2.298	0.118	0.656	0.168	0.579	0.813	0.585	0.659
ENSMUSG00000005413	-2.314	-2.299	-2.34	-0.149	1.918	-0.057	0.487	0.749	0.602	0.657
ENSMUSG00000005442	7.098	7.319	6.957	-0.275	0.465	-0.671	0.017	0.179	0.014	0.11
ENSMUSG00000005465	-2.051	-1.789	-2.317	-0.561	1.762	-0.26	0.302	0.609	0.375	0.52
ENSMUSG00000005469	6.157	6.239	6.07	-0.175	0.25	-0.684	0.026	0.213	0.031	0.168
ENSMUSG00000005470	-4.828	-4.668	-5.036	-0.349	3.623	-0.083	0.511	0.758	0.54	0.617
ENSMUSG00000005474	-6.089	-6.198	-5.96	0.15	4.291	0.033	0.508	0.752	0.513	0.604
ENSMUSG00000005481	1.042	1.128	0.964	-0.169	0.509	-0.297	0.45	0.702	0.377	0.516
ENSMUSG00000005483	5.83	5.575	6.046	0.416	0.452	0.932	0.004	0.074	0.006	0.069
ENSMUSG00000005493	-5.42	-5.556	-5.24	0.311	4.279	0.064	0.554	0.775	0.593	0.637
ENSMUSG00000005501	3.269	3.306	3.247	-0.054	0.293	-0.188	0.583	0.807	0.578	0.643
ENSMUSG00000005533	6.636	6.609	6.689	0.078	0.2	0.38	0.264	0.603	0.236	0.452
ENSMUSG00000005534	3.012	3.058	2.976	-0.059	0.515	-0.1	0.636	0.847	0.709	0.706
ENSMUSG00000005540	-2.214	-2.095	-2.389	-0.374	1.83	-0.166	0.372	0.666	0.498	0.593
ENSMUSG00000005547	-5.792	-5.712	-5.868	-0.193	4.187	-0.043	0.507	0.743	0.545	0.606
ENSMUSG00000005553	-1.375	-0.778	-1.991	-1.198	1.272	-0.899	0.01	0.111	0.009	0.069
ENSMUSG00000005575	2.173	2.183	2.161	-0.008	0.846	-0.009	0.783	0.919	0.821	0.745
ENSMUSG00000005580	5.96	5.995	5.897	-0.096	0.366	-0.262	0.339	0.674	0.27	0.485
ENSMUSG00000005583	5.077	5.176	5.009	-0.045	0.637	-0.067	0.757	0.911	0.798	0.74
ENSMUSG00000005615	-0.27	-0.481	-0.033	0.461	0.982	0.442	0.132	0.409	0.164	0.342
ENSMUSG00000005621	0.429	0.454	0.403	-0.053	0.574	-0.083	0.569	0.793	0.583	0.641
ENSMUSG00000005640	-0.23	0.016	-0.549	-0.556	1.034	-0.531	0.106	0.392	0.131	0.31
ENSMUSG00000005649	-3.637	-3.433	-3.978	-0.527	3.418	-0.134	0.463	0.732	0.558	0.631
ENSMUSG00000005656	4.354	4.261	4.486	0.251	0.665	0.415	0.072	0.355	0.088	0.287
ENSMUSG00000005674	0.629	0.495	0.861	0.256	0.889	0.299	0.402	0.693	0.39	0.549
ENSMUSG00000005677	-1.769	-2.315	-1.27	1.139	1.649	0.629	0.04	0.23	0.045	0.149
ENSMUSG00000005681	-3.475	-5.663	-1.678	3.827	3.032	1.27	0.003	0.045	0.001	0.011
ENSMUSG00000005682	4.516	4.512	4.521	-0.012	0.292	-0.04	0.7	0.876	0.733	0.714
ENSMUSG00000005683	7.051	7.125	7.019	-0.137	0.318	-0.396	0.141	0.48	0.232	0.458
ENSMUSG00000005686	0.894	1.004	0.775	-0.251	0.6	-0.395	0.207	0.497	0.25	0.423
ENSMUSG00000005687	3.37	3.402	3.332	-0.03	0.287	-0.08	0.66	0.854	0.648	0.679
ENSMUSG00000005696	-6.153	-6.248	-6.072	0.135	4.25	0.029	0.475	0.719	0.523	0.596
ENSMUSG00000005699	3.503	3.568	3.414	-0.232	0.491	-0.506	0.078	0.352	0.15	0.358
ENSMUSG00000005705	-2.003	-2.098	-1.896	0.195	1.645	0.111	0.557	0.789	0.574	0.636
ENSMUSG00000005716	4.115	4.073	4.191	0.075	0.56	0.141	0.694	0.88	0.634	0.683
ENSMUSG00000005718	0.532	0.616	0.443	-0.251	0.732	-0.321	0.262	0.559	0.344	0.497
ENSMUSG00000005732	1.156	1.28	1.031	-0.165	0.739	-0.201	0.648	0.851	0.525	0.629
ENSMUSG00000005800	-6.155	-6.358	-5.965	0.318	4.301	0.064	0.496	0.745	0.499	0.599
ENSMUSG00000005802	5.265	5.253	5.279	0.011	0.4	0.025	0.832	0.94	0.848	0.752
ENSMUSG00000005804	-0.519	-0.327	-0.757	-0.444	0.968	-0.415	0.152	0.438	0.199	0.367
ENSMUSG00000005813	4.129	4.174	4.097	-0.089	0.284	-0.315	0.395	0.695	0.364	0.533
ENSMUSG00000005823	3.922	3.926	3.916	-0.057	0.385	-0.144	0.57	0.806	0.63	0.675
ENSMUSG00000005824	-5.895	-5.834	-5.934	-0.065	4.164	-0.013	0.491	0.74	0.528	0.609
ENSMUSG00000005836	-5.015	-5.028	-5.009	0.004	4.139	0.001	0.559	0.791	0.611	0.654
ENSMUSG00000005864	-5.13	-5.059	-5.245	0.038	4.119	0.008	0.581	0.8	0.622	0.657
ENSMUSG00000005871	3.734	3.664	3.91	0.312	0.731	0.399	0.15	0.488	0.172	0.401
ENSMUSG00000005873	8.125	8.045	8.261	0.08	0.434	0.165	0.661	0.871	0.469	0.625
ENSMUSG00000005883	-4.601	-4.27	-5.009	-0.553	3.748	-0.123	0.543	0.779	0.562	0.627
ENSMUSG00000005892	0.973	0.954	0.999	0.031	0.732	0.041	0.667	0.86	0.678	0.691
ENSMUSG00000005897	2.45	2.406	2.487	0.08	0.412	0.187	0.508	0.749	0.502	0.6
ENSMUSG00000005899	5.807	5.84	5.768	-0.11	0.277	-0.389	0.13	0.446	0.223	0.437
ENSMUSG00000005917	-4.042	-4.088	-3.984	-0.075	3.655	-0.017	0.605	0.824	0.656	0.677
ENSMUSG00000005936	2.715	2.751	2.643	-0.118	0.469	-0.249	0.361	0.663	0.449	0.577
ENSMUSG00000005947	-3.972	-4.627	-3.322	1.171	3.279	0.308	0.379	0.628	0.285	0.438
ENSMUSG00000005950	-2.755	-2.688	-2.878	-0.228	2.411	-0.068	0.546	0.78	0.604	0.651
ENSMUSG00000005951	-1.556	-1.464	-1.64	-0.213	1.646	-0.091	0.512	0.768	0.586	0.644
ENSMUSG00000005952	-5.773	-5.397	-6.043	-0.649	3.954	-0.146	0.451	0.708	0.451	0.565
ENSMUSG00000005958	1.937	2.096	1.715	-0.391	0.74	-0.532	0.075	0.34	0.092	0.271
ENSMUSG00000005973	5.337	5.817	5.158	-0.695	0.536	-1.266	0	0.015	0	0.006
ENSMUSG00000005983	-1.54	-1.545	-1.529	-0.108	1.626	-0.065	0.594	0.81	0.645	0.674
ENSMUSG00000005986	4.945	5.133	4.796	-0.301	0.345	-0.883	0.012	0.14	0.017	0.121
ENSMUSG00000006007	-6.198	-6.376	-5.989	0.437	4.454	0.085	0.504	0.751	0.518	0.606
ENSMUSG00000006014	-4.078	-4.258	-3.884	0.254	3.394	0.062	0.549	0.779	0.544	0.621
ENSMUSG00000006050	4.211	4.169	4.244	0.064	0.256	0.198	0.627	0.84	0.466	0.595
ENSMUSG00000006057	-0.72	-0.3	-1.039	-0.739	1.203	-0.566	0.114	0.373	0.107	0.286
ENSMUSG00000006095	3.693	3.553	3.842	0.282	0.422	0.635	0.034	0.238	0.048	0.207
ENSMUSG00000006134	5.475	5.487	5.455	0	0.264	0	0.692	0.874	0.773	0.73
ENSMUSG00000006143	-4.651	-3.731	-6.014	-2.008	3.727	-0.507	0.179	0.428	0.13	0.289
ENSMUSG00000006154	0.359	-0.453	1.319	1.738	0.964	1.831	0	0.002	0	0.001
ENSMUSG00000006169	5.047	5.02	5.071	0.034	0.246	0.139	0.596	0.826	0.71	0.706
ENSMUSG00000006218	0.75	0.835	0.637	-0.209	0.797	-0.249	0.437	0.712	0.453	0.573
ENSMUSG00000006219	-3.534	-3.353	-3.737	-0.473	2.564	-0.149	0.526	0.758	0.499	0.591
ENSMUSG00000006221	-2.198	-1.44	-3.018	-1.582	2.066	-0.748	0.031	0.199	0.028	0.134
ENSMUSG00000006235	2.843	3.007	2.683	-0.328	0.527	-0.649	0.05	0.28	0.059	0.222
ENSMUSG00000006241	2.748	2.838	2.678	-0.139	0.399	-0.345	0.283	0.586	0.337	0.498
ENSMUSG00000006262	-0.352	-0.41	-0.193	0.202	1.242	0.157	0.598	0.82	0.631	0.673
ENSMUSG00000006269	-4.451	-4.366	-4.571	-0.268	4.115	-0.059	0.54	0.784	0.609	0.653
ENSMUSG00000006270	-1.552	-1.546	-1.565	0.084	1.762	0.044	0.598	0.82	0.675	0.691
ENSMUSG00000006276	4.913	4.915	4.905	-0.018	0.255	-0.056	0.706	0.882	0.755	0.72
ENSMUSG00000006281	2.718	2.932	2.373	-0.561	0.446	-1.259	0.001	0.02	0.001	0.018
ENSMUSG00000006288	1.658	1.663	1.649	-0.027	0.43	-0.057	0.625	0.831	0.666	0.678
ENSMUSG00000006289	-0.067	-0.293	0.18	0.416	0.92	0.406	0.232	0.536	0.207	0.4
ENSMUSG00000006299	6.219	6.247	6.182	-0.014	0.403	-0.034	0.897	0.965	0.903	0.766
ENSMUSG00000006304	6.296	6.002	6.356	0.075	0.482	0.202	0.37	0.702	0.462	0.61
ENSMUSG00000006313	-1.159	-1.62	-0.825	0.751	1.41	0.51	0.122	0.389	0.114	0.292
ENSMUSG00000006315	4.723	4.727	4.715	-0.005	0.331	-0.011	0.805	0.929	0.792	0.736
ENSMUSG00000006335	1.64	1.607	1.657	0.066	0.685	0.094	0.597	0.82	0.673	0.687
ENSMUSG00000006342	3.333	3.609	3.15	-0.444	0.414	-1.057	0.007	0.1	0.007	0.072
ENSMUSG00000006344	-1.239	-1.535	-0.947	0.576	1.113	0.487	0.169	0.438	0.18	0.351
ENSMUSG00000006356	5.895	5.952	5.827	-0.117	0.51	-0.224	0.397	0.721	0.294	0.51
ENSMUSG00000006360	0.167	0.188	0.151	-0.057	0.839	-0.065	0.639	0.846	0.662	0.687
ENSMUSG00000006373	7.24	7.346	7.228	-0.059	0.247	-0.244	0.626	0.85	0.531	0.652
ENSMUSG00000006378	2.129	2.199	2.069	-0.117	0.533	-0.197	0.428	0.716	0.473	0.594
ENSMUSG00000006386	-0.603	-0.648	-0.54	0.088	1.026	0.078	0.636	0.841	0.612	0.665
ENSMUSG00000006389	-2.32	-2.115	-2.579	-0.438	2.05	-0.17	0.435	0.7	0.517	0.594
ENSMUSG00000006392	0.286	0.084	0.591	0.512	0.684	0.719	0.051	0.23	0.058	0.183
ENSMUSG00000006398	-5.307	-5.579	-4.942	0.508	4.047	0.116	0.492	0.738	0.526	0.604
ENSMUSG00000006403	4.035	3.645	4.643	1.068	0.438	2.619	0	0	0	0.001
ENSMUSG00000006411	1.07	0.955	1.125	0.138	0.841	0.167	0.649	0.85	0.588	0.656
ENSMUSG00000006412	4.23	4.159	4.3	0.23	0.506	0.434	0.058	0.321	0.134	0.343
ENSMUSG00000006418	3.231	3.281	3.154	-0.136	0.35	-0.374	0.208	0.505	0.276	0.452
ENSMUSG00000006423	-6.15	-6.139	-6.152	0.056	4.156	0.01	0.465	0.711	0.469	0.567
ENSMUSG00000006435	7.451	7.608	7.379	-0.13	0.369	-0.502	0.094	0.406	0.091	0.298
ENSMUSG00000006442	2.422	2.47	2.361	-0.086	0.536	-0.153	0.619	0.834	0.602	0.661
ENSMUSG00000006456	4.252	4.41	3.943	-0.408	0.393	-0.859	0.014	0.152	0.02	0.134
ENSMUSG00000006457	-1.944	-1.816	-2.102	-0.322	1.523	-0.18	0.406	0.689	0.511	0.593
ENSMUSG00000006463	1.706	1.883	1.603	-0.287	0.614	-0.461	0.153	0.44	0.201	0.394
ENSMUSG00000006464	5.418	5.365	5.474	0.115	0.192	0.555	0.062	0.313	0.078	0.26
ENSMUSG00000006498	1.254	1.356	1.16	-0.211	0.683	-0.292	0.35	0.652	0.353	0.517
ENSMUSG00000006517	3.356	3.369	3.343	-0.035	0.781	-0.049	0.772	0.915	0.762	0.727
ENSMUSG00000006519	0.559	0.465	0.73	0.237	0.906	0.218	0.582	0.812	0.392	0.543
ENSMUSG00000006522	3.873	4.003	3.81	-0.105	0.831	-0.12	0.52	0.794	0.655	0.692
ENSMUSG00000006526	2.849	2.839	2.857	-0.014	0.446	-0.032	0.701	0.878	0.738	0.715
ENSMUSG00000006527	-0.117	-0.153	-0.062	0.1	0.799	0.118	0.578	0.791	0.599	0.641
ENSMUSG00000006529	-6.14	-6.382	-5.813	0.504	4.24	0.109	0.492	0.729	0.5	0.584
ENSMUSG00000006538	-0.972	-0.727	-1.344	-0.614	1.448	-0.411	0.199	0.489	0.206	0.391
ENSMUSG00000006546	-4.768	-4.659	-4.913	-0.382	3.94	-0.087	0.517	0.756	0.522	0.612
ENSMUSG00000006567	0.453	0.342	0.586	0.245	0.774	0.332	0.341	0.623	0.358	0.51
ENSMUSG00000006585	-0.404	-0.242	-0.667	-0.494	1.278	-0.371	0.166	0.479	0.214	0.399
ENSMUSG00000006587	0.399	0.681	0.026	-0.686	0.821	-0.823	0.022	0.151	0.03	0.125
ENSMUSG00000006589	2.799	2.976	2.679	-0.287	0.467	-0.588	0.059	0.299	0.083	0.264
ENSMUSG00000006599	3.12	3.085	3.154	0.036	0.476	0.067	0.744	0.9	0.73	0.713
ENSMUSG00000006611	-3.646	-4.254	-2.875	1.404	2.614	0.454	0.189	0.45	0.157	0.307
ENSMUSG00000006642	-2.29	-2.642	-2.067	0.462	1.783	0.245	0.401	0.677	0.437	0.568
ENSMUSG00000006651	9.717	9.732	9.65	-0.077	0.295	-0.27	0.395	0.722	0.467	0.626
ENSMUSG00000006673	4.455	4.537	4.369	-0.137	0.301	-0.409	0.416	0.72	0.209	0.428
ENSMUSG00000006675	5.509	5.601	5.343	-0.254	0.48	-0.527	0.082	0.381	0.088	0.297
ENSMUSG00000006676	6.809	6.833	6.769	-0.056	0.192	-0.278	0.367	0.685	0.394	0.569
ENSMUSG00000006699	3.738	3.561	3.857	0.228	0.5	0.49	0.152	0.48	0.173	0.398
ENSMUSG00000006705	3.391	3.35	3.42	0.047	0.386	0.11	0.676	0.865	0.665	0.691
ENSMUSG00000006711	5.453	5.387	5.608	0.198	0.272	0.767	0.025	0.198	0.035	0.174
ENSMUSG00000006715	0.505	0.451	0.547	0.094	0.869	0.102	0.647	0.849	0.688	0.694
ENSMUSG00000006717	4.592	4.456	4.683	0.187	0.463	0.407	0.146	0.477	0.166	0.389
ENSMUSG00000006720	-1.521	-1.327	-1.658	-0.278	1.47	-0.18	0.53	0.774	0.522	0.616
ENSMUSG00000006724	-0.972	-1.294	-0.464	0.856	1.134	0.704	0.061	0.265	0.043	0.168
ENSMUSG00000006731	5.742	5.801	5.674	-0.141	0.406	-0.369	0.229	0.579	0.229	0.455
ENSMUSG00000006732	-1.353	-1.212	-1.52	-0.316	1.496	-0.192	0.474	0.737	0.485	0.599
ENSMUSG00000006736	4.525	4.496	4.609	0.118	0.297	0.38	0.278	0.609	0.284	0.491
ENSMUSG00000006740	7.052	6.886	7.383	0.487	0.307	1.678	0	0.002	0	0.005
ENSMUSG00000006764	-5.593	-5.78	-5.332	0.473	4.251	0.099	0.523	0.77	0.544	0.625
ENSMUSG00000006777	-3.553	-4.344	-2.61	1.616	2.808	0.536	0.166	0.416	0.095	0.248
ENSMUSG00000006782	4.547	4.293	4.711	0.422	0.45	0.929	0.003	0.062	0.003	0.039
ENSMUSG00000006784	-3.811	-3.542	-4.203	-0.69	3.393	-0.18	0.416	0.688	0.458	0.572
ENSMUSG00000006818	5.859	5.841	5.882	0.043	0.165	0.225	0.336	0.654	0.428	0.563
ENSMUSG00000006850	2.566	2.499	2.63	0.121	0.377	0.318	0.37	0.65	0.389	0.531
ENSMUSG00000006906	4.203	4.112	4.283	0.124	0.511	0.237	0.398	0.712	0.41	0.581
ENSMUSG00000006931	0.534	0.631	0.442	-0.222	0.631	-0.299	0.217	0.523	0.298	0.452
ENSMUSG00000006941	5.066	4.944	5.127	0.148	0.409	0.385	0.178	0.522	0.212	0.436
ENSMUSG00000006948	-5.369	-4.566	-6.225	-1.441	3.948	-0.327	0.362	0.608	0.315	0.453
ENSMUSG00000006958	1.183	1.33	1.033	-0.272	1.057	-0.254	0.471	0.754	0.433	0.588
ENSMUSG00000006998	4.914	4.914	4.913	0.032	0.272	0.102	0.396	0.708	0.686	0.699
ENSMUSG00000007021	3.975	4.105	3.666	-0.439	0.544	-0.828	0.009	0.118	0.01	0.091
ENSMUSG00000007029	4.852	4.896	4.829	-0.105	0.458	-0.272	0.208	0.555	0.433	0.587
ENSMUSG00000007030	0.544	0.67	0.356	-0.332	0.925	-0.365	0.243	0.564	0.295	0.483
ENSMUSG00000007033	2.643	2.645	2.642	-0.016	0.43	-0.035	0.669	0.86	0.682	0.694
ENSMUSG00000007034	-2.49	-2.376	-2.628	-0.464	2.548	-0.159	0.362	0.663	0.546	0.626
ENSMUSG00000007035	-0.735	-0.116	-2.485	-2.372	1.427	-1.613	0	0.016	0	0.005
ENSMUSG00000007036	5	5.075	4.898	-0.259	0.544	-0.55	0.058	0.326	0.069	0.263
ENSMUSG00000007038	4.824	4.875	4.788	-0.074	0.28	-0.258	0.337	0.663	0.417	0.574
ENSMUSG00000007039	1.874	1.955	1.73	-0.248	0.751	-0.319	0.294	0.615	0.312	0.501
ENSMUSG00000007041	2.122	2.133	2.111	-0.015	0.519	-0.028	0.687	0.868	0.696	0.701
ENSMUSG00000007044	-5.848	-5.906	-5.777	0.071	4.153	0.014	0.55	0.784	0.565	0.634
ENSMUSG00000007097	7.353	7.368	7.334	0.033	0.266	0.118	0.62	0.848	0.809	0.744
ENSMUSG00000007107	-3.712	-3.224	-4.45	-1.231	2.712	-0.404	0.2	0.48	0.18	0.343
ENSMUSG00000007122	-1.554	-1.845	-1.33	0.575	1.533	0.343	0.186	0.496	0.245	0.416
ENSMUSG00000007207	4.854	4.94	4.751	-0.219	0.609	-0.341	0.31	0.655	0.248	0.473
ENSMUSG00000007209	-1.841	-2.171	-1.448	0.715	1.683	0.389	0.231	0.517	0.246	0.424
ENSMUSG00000007216	2.55	2.453	2.631	0.168	0.456	0.362	0.253	0.562	0.243	0.424
ENSMUSG00000007279	-3.974	-3.683	-4.285	-0.54	3.076	-0.15	0.523	0.768	0.517	0.605
ENSMUSG00000007338	2.794	2.899	2.627	-0.276	0.319	-0.848	0.017	0.143	0.02	0.107
ENSMUSG00000007379	-0.734	-0.599	-0.913	-0.347	1.147	-0.286	0.265	0.575	0.369	0.518
ENSMUSG00000007411	5.985	5.996	5.976	-0.001	0.161	-0.006	0.479	0.76	0.744	0.716
ENSMUSG00000007457	-6.128	-6.001	-6.257	-0.211	4.21	-0.047	0.513	0.747	0.522	0.604
ENSMUSG00000007458	2.433	2.302	2.651	0.348	0.489	0.712	0.031	0.205	0.041	0.173
ENSMUSG00000007476	5.155	5.236	4.992	-0.274	0.491	-0.537	0.096	0.407	0.026	0.159
ENSMUSG00000007480	-1.98	-1.934	-2.02	-0.166	1.613	-0.082	0.551	0.791	0.615	0.656
ENSMUSG00000007589	2.144	2.158	2.116	-0.022	0.463	-0.045	0.67	0.86	0.686	0.692
ENSMUSG00000007591	-2.395	-2.453	-2.328	0.053	1.738	0.028	0.585	0.809	0.59	0.646
ENSMUSG00000007594	6.26	6.509	5.966	-0.463	0.564	-0.79	0.016	0.174	0.021	0.142
ENSMUSG00000007603	5.277	5.389	5.09	-0.304	0.436	-0.711	0.022	0.199	0.028	0.165
ENSMUSG00000007610	-1.344	-1.211	-1.536	-0.299	1.31	-0.209	0.422	0.701	0.475	0.579
ENSMUSG00000007646	-0.138	-0.193	-0.069	0.113	0.895	0.114	0.662	0.851	0.601	0.655
ENSMUSG00000007653	2.072	2.152	2.01	-0.124	0.435	-0.256	0.429	0.696	0.423	0.551
ENSMUSG00000007655	-0.824	-0.824	-0.824	-0.036	1.098	-0.031	0.607	0.824	0.62	0.662
ENSMUSG00000007656	8.849	8.733	8.861	0.042	0.578	0.063	0.925	0.976	0.95	0.776
ENSMUSG00000007659	3.23	3.281	3.141	-0.129	0.287	-0.439	0.196	0.482	0.223	0.397
ENSMUSG00000007670	4.429	4.429	4.427	0.016	0.404	0.038	0.709	0.884	0.793	0.736
ENSMUSG00000007682	6.138	5.911	6.32	0.474	0.555	0.924	0.004	0.08	0.004	0.052
ENSMUSG00000007721	4.869	4.876	4.859	0.004	0.544	0.007	0.776	0.918	0.879	0.761
ENSMUSG00000007739	2.05	2.007	2.086	0.115	0.576	0.191	0.493	0.757	0.565	0.644
ENSMUSG00000007777	2.524	2.421	2.607	0.134	0.562	0.241	0.43	0.723	0.446	0.588
ENSMUSG00000007783	5.568	5.631	5.531	-0.112	0.387	-0.331	0.204	0.55	0.219	0.43
ENSMUSG00000007805	-1.294	-1.127	-1.483	-0.416	1.265	-0.318	0.304	0.592	0.367	0.513
ENSMUSG00000007812	0.342	0.47	0.222	-0.198	0.92	-0.207	0.568	0.8	0.472	0.597
ENSMUSG00000007815	2.829	2.772	2.884	0.127	0.268	0.451	0.215	0.472	0.248	0.397
ENSMUSG00000007827	4.005	4.065	3.969	-0.046	0.333	-0.125	0.779	0.917	0.679	0.695
ENSMUSG00000007836	5.058	4.968	5.091	0.088	1.274	0.073	0.861	0.953	0.758	0.732
ENSMUSG00000007867	1.636	1.473	1.811	0.317	0.54	0.574	0.094	0.36	0.093	0.279
ENSMUSG00000007877	0.465	0.742	0.09	-0.734	1.444	-0.501	0.103	0.404	0.106	0.309
ENSMUSG00000007892	1.136	1.233	1.032	-0.192	0.935	-0.174	0.753	0.902	0.513	0.614
ENSMUSG00000007907	-6.138	-6.091	-6.209	-0.092	4.294	-0.018	0.519	0.746	0.518	0.598
ENSMUSG00000007908	-0.533	-0.474	-0.616	-0.175	0.976	-0.161	0.474	0.732	0.545	0.619
ENSMUSG00000007944	5.889	5.944	5.787	-0.133	0.436	-0.293	0.373	0.704	0.318	0.531
ENSMUSG00000007946	-5.514	-5.331	-5.659	-0.199	4.311	-0.036	0.571	0.797	0.606	0.65
ENSMUSG00000007950	7.212	7.29	7.099	-0.208	0.402	-0.513	0.114	0.442	0.078	0.28
ENSMUSG00000007987	4.488	4.552	4.431	-0.126	0.232	-0.537	0.091	0.359	0.112	0.297
ENSMUSG00000007989	1.986	2.065	1.929	-0.144	0.594	-0.26	0.436	0.727	0.468	0.598
ENSMUSG00000008036	5.017	5.178	4.902	-0.259	0.436	-0.579	0.036	0.256	0.059	0.236
ENSMUSG00000008090	3.299	3.346	3.264	-0.111	0.453	-0.228	0.409	0.702	0.47	0.596
ENSMUSG00000008129	-2.344	-2.125	-2.712	-0.599	1.784	-0.302	0.231	0.543	0.304	0.467
ENSMUSG00000008136	4.137	4.356	4.007	-0.254	0.555	-0.438	0.26	0.607	0.235	0.459
ENSMUSG00000008193	-5.028	-5.112	-4.96	0.124	4.111	0.026	0.548	0.784	0.623	0.66
ENSMUSG00000008206	4.24	4.366	4.162	-0.192	0.346	-0.535	0.091	0.384	0.118	0.328
ENSMUSG00000008301	3.758	3.699	3.792	0.018	0.518	0.031	0.786	0.921	0.825	0.747
ENSMUSG00000008318	-6.159	-6.026	-6.284	-0.293	4.425	-0.06	0.523	0.762	0.562	0.63
ENSMUSG00000008384	0.587	0.75	0.271	-0.424	1.082	-0.385	0.192	0.514	0.236	0.439
ENSMUSG00000008393	-2.564	-2.977	-2.179	0.912	2.823	0.286	0.229	0.537	0.3	0.471
ENSMUSG00000008398	-1.134	-0.877	-1.441	-0.533	1.149	-0.428	0.23	0.499	0.229	0.39
ENSMUSG00000008429	5.324	5.324	5.324	0.024	0.251	0.098	0.546	0.796	0.686	0.7
ENSMUSG00000008435	0.062	0.343	-0.444	-0.774	0.963	-0.77	0.022	0.169	0.027	0.133
ENSMUSG00000008438	-0.048	-0.212	0.211	0.374	0.748	0.482	0.209	0.475	0.198	0.365
ENSMUSG00000008450	-2.58	-2.881	-2.259	0.714	2.468	0.235	0.374	0.658	0.313	0.483
ENSMUSG00000008461	-5.299	-5.466	-5.135	0.225	4.031	0.049	0.552	0.772	0.597	0.638
ENSMUSG00000008475	1.64	1.647	1.634	-0.007	0.514	-0.012	0.687	0.87	0.679	0.694
ENSMUSG00000008482	-3.949	-3.173	-5.014	-1.833	2.847	-0.603	0.108	0.331	0.067	0.194
ENSMUSG00000008540	-3.261	-3.551	-3.003	0.478	2.474	0.159	0.521	0.761	0.517	0.601
ENSMUSG00000008575	1.062	1.102	0.984	-0.096	0.836	-0.104	0.657	0.853	0.704	0.705
ENSMUSG00000008590	-5.093	-5.455	-4.7	0.733	3.741	0.167	0.481	0.713	0.466	0.559
ENSMUSG00000008604	7.061	7.088	7.044	-0.054	0.169	-0.283	0.381	0.696	0.33	0.522
ENSMUSG00000008658	6.646	6.638	6.652	-0.026	0.213	-0.119	0.74	0.901	0.736	0.722
ENSMUSG00000008668	-2.448	-2.338	-2.567	-0.339	2.145	-0.115	0.531	0.774	0.549	0.618
ENSMUSG00000008682	-5.065	-4.814	-5.415	-0.492	3.894	-0.11	0.516	0.752	0.559	0.613
ENSMUSG00000008683	-5.899	-6.05	-5.766	0.329	4.088	0.068	0.466	0.722	0.526	0.602
ENSMUSG00000008686	-1.381	-1.078	-1.684	-0.603	1.268	-0.426	0.322	0.588	0.185	0.362
ENSMUSG00000008734	6.577	6.627	6.522	-0.078	0.236	-0.285	0.572	0.822	0.332	0.536
ENSMUSG00000008822	-0.148	-0.151	-0.144	0.037	0.86	0.042	0.632	0.833	0.65	0.676
ENSMUSG00000008845	2.425	2.43	2.414	-0.031	0.617	-0.051	0.681	0.869	0.69	0.692
ENSMUSG00000008859	5.693	5.554	5.75	0.128	0.655	0.204	0.276	0.627	0.285	0.502
ENSMUSG00000008874	-6.029	-5.953	-6.118	-0.262	4.303	-0.053	0.527	0.763	0.568	0.631
ENSMUSG00000008892	-0.717	-0.886	-0.56	0.305	1.032	0.283	0.365	0.641	0.386	0.524
ENSMUSG00000008932	-4.684	-4.696	-4.679	0.114	3.89	0.028	0.595	0.813	0.645	0.67
ENSMUSG00000008958	-2.457	-2.776	-2.108	0.781	2.218	0.314	0.253	0.554	0.28	0.447
ENSMUSG00000008999	0.353	0.78	0.067	-0.727	0.915	-0.771	0.02	0.163	0.029	0.144
ENSMUSG00000009030	2.448	2.244	2.652	0.426	0.503	0.85	0.011	0.124	0.014	0.097
ENSMUSG00000009035	5.983	6.08	5.807	-0.31	0.417	-0.799	0.008	0.118	0.01	0.091
ENSMUSG00000009070	-4.461	-3.818	-5.398	-1.393	3.908	-0.319	0.333	0.596	0.273	0.422
ENSMUSG00000009075	3.755	3.975	3.465	-0.523	0.278	-1.807	0	0.001	0	0.001
ENSMUSG00000009076	1.209	1.239	1.182	-0.138	0.886	-0.145	0.439	0.727	0.609	0.664
ENSMUSG00000009092	0.327	0.29	0.383	0.115	0.993	0.104	0.679	0.864	0.671	0.687
ENSMUSG00000009093	-6.158	-6.138	-6.162	-0.028	4.38	-0.006	0.519	0.756	0.548	0.613
ENSMUSG00000009097	-0.4	-0.514	-0.224	0.201	1.319	0.151	0.662	0.854	0.615	0.663
ENSMUSG00000009112	5.483	5.562	5.421	-0.147	0.186	-0.778	0.015	0.139	0.021	0.113
ENSMUSG00000009114	-5.822	-5.405	-6.209	-0.839	4.281	-0.173	0.458	0.704	0.455	0.557
ENSMUSG00000009115	-4.362	-4.155	-4.635	-0.394	3.468	-0.1	0.52	0.764	0.518	0.611
ENSMUSG00000009116	-3.634	-3.529	-3.76	-0.061	2.698	-0.018	0.558	0.79	0.595	0.642
ENSMUSG00000009145	-1.376	-1.846	-0.988	0.839	1.118	0.721	0.053	0.24	0.06	0.189
ENSMUSG00000009185	-3.834	-3.686	-4.06	-0.281	3.422	-0.07	0.55	0.787	0.597	0.653
ENSMUSG00000009210	-4.926	-5.107	-4.783	0.35	3.814	0.082	0.48	0.734	0.52	0.603
ENSMUSG00000009214	-2.975	-3.131	-2.856	0.151	2.127	0.055	0.576	0.799	0.592	0.647
ENSMUSG00000009248	-3.683	-3.578	-3.794	-0.098	3.603	-0.022	0.645	0.847	0.7	0.701
ENSMUSG00000009281	0.102	0.145	0.035	-0.134	0.972	-0.101	0.41	0.706	0.589	0.646
ENSMUSG00000009293	4.244	4.259	4.232	0.015	0.375	0.041	0.647	0.855	0.788	0.734
ENSMUSG00000009378	0.804	0.736	0.869	0.108	0.825	0.129	0.612	0.831	0.632	0.676
ENSMUSG00000009394	7.141	7.275	7.027	-0.256	0.337	-0.766	0.012	0.145	0.021	0.14
ENSMUSG00000009406	2.229	2.289	2.174	-0.148	0.552	-0.281	0.328	0.643	0.415	0.562
ENSMUSG00000009470	4.163	4.024	4.201	0.091	0.664	0.147	0.463	0.761	0.633	0.685
ENSMUSG00000009471	-4.101	-4.865	-3.524	1.292	3.228	0.361	0.209	0.498	0.257	0.42
ENSMUSG00000009487	-3.371	-2.62	-4.219	-1.401	3.104	-0.389	0.267	0.55	0.144	0.323
ENSMUSG00000009545	-1.724	-1.718	-1.734	-0.093	1.509	-0.056	0.615	0.822	0.654	0.677
ENSMUSG00000009551	-3.513	-3.337	-3.72	-0.368	3.205	-0.096	0.539	0.777	0.6	0.652
ENSMUSG00000009575	2.26	2.076	2.535	0.422	0.412	0.88	0.02	0.162	0.011	0.084
ENSMUSG00000009580	-6.148	-6.097	-6.189	-0.196	4.169	-0.044	0.5	0.737	0.511	0.592
ENSMUSG00000009585	-5.824	-5.73	-5.883	-0.128	4.398	-0.027	0.499	0.741	0.556	0.617
ENSMUSG00000009588	-6.152	-6.365	-5.934	0.373	4.255	0.081	0.486	0.729	0.507	0.594
ENSMUSG00000009596	-5.04	-5.541	-4.445	1.102	4.033	0.247	0.388	0.653	0.394	0.522
ENSMUSG00000009630	6.35	6.101	6.414	0.139	0.558	0.241	0.325	0.67	0.458	0.619
ENSMUSG00000009633	0.9	0.828	1.005	0.172	0.623	0.255	0.505	0.741	0.432	0.557
ENSMUSG00000009640	-0.123	0.009	-0.307	-0.38	1.095	-0.317	0.189	0.514	0.275	0.461
ENSMUSG00000009646	-6.272	-6.432	-6.003	0.554	4.512	0.112	0.498	0.738	0.522	0.588
ENSMUSG00000009654	-5.613	-5.222	-6.061	-0.74	4.146	-0.157	0.49	0.725	0.499	0.585
ENSMUSG00000009670	-4.967	-4.371	-5.53	-1.174	4.029	-0.265	0.396	0.667	0.392	0.526
ENSMUSG00000009681	7.965	7.86	8.041	0.101	0.345	0.293	0.238	0.595	0.347	0.553
ENSMUSG00000009731	0.898	0.916	0.877	-0.055	0.635	-0.081	0.574	0.8	0.604	0.657
ENSMUSG00000009733	2.689	2.689	2.688	0.011	0.355	0.031	0.637	0.842	0.649	0.68
ENSMUSG00000009734	-2.243	-2.134	-2.363	-0.376	2.476	-0.132	0.45	0.725	0.562	0.627
ENSMUSG00000009739	6.811	6.801	6.814	0.046	0.309	0.14	0.642	0.858	0.647	0.695
ENSMUSG00000009863	5.51	5.602	5.365	-0.172	0.333	-0.421	0.258	0.605	0.184	0.412
ENSMUSG00000009876	-0.379	-0.598	-0.212	0.373	0.823	0.429	0.228	0.504	0.257	0.42
ENSMUSG00000009894	1.871	2.053	1.782	-0.279	0.859	-0.327	0.262	0.588	0.255	0.463
ENSMUSG00000009900	-3.827	-2.689	-5.412	-2.672	3.119	-0.803	0.051	0.215	0.021	0.107
ENSMUSG00000009905	4.005	3.955	4.038	0.06	0.354	0.16	0.63	0.842	0.635	0.681
ENSMUSG00000009927	-3.589	-3.841	-3.363	0.462	2.663	0.14	0.462	0.718	0.476	0.579
ENSMUSG00000009941	-4.132	-3.704	-4.769	-0.95	3.405	-0.248	0.386	0.648	0.402	0.517
ENSMUSG00000010044	1.216	1.337	1.112	-0.216	0.739	-0.28	0.352	0.656	0.392	0.544
ENSMUSG00000010045	4.486	4.544	4.442	-0.134	0.355	-0.383	0.179	0.506	0.239	0.446
ENSMUSG00000010047	2.259	2.293	2.209	-0.113	0.622	-0.177	0.486	0.758	0.566	0.641
ENSMUSG00000010048	2.223	2.384	2.047	-0.386	0.514	-0.752	0.019	0.164	0.028	0.14
ENSMUSG00000010054	1.558	1.558	1.558	-0.077	0.642	-0.121	0.593	0.813	0.658	0.683
ENSMUSG00000010057	4.297	4.301	4.291	-0.106	0.391	-0.258	0.273	0.61	0.501	0.62
ENSMUSG00000010064	5.652	5.755	5.602	-0.184	0.376	-0.535	0.059	0.323	0.101	0.312
ENSMUSG00000010066	6.223	6.264	6.154	-0.087	0.393	-0.18	0.812	0.933	0.482	0.624
ENSMUSG00000010080	-3.589	-3.467	-3.783	-0.139	3.244	-0.034	0.548	0.79	0.6	0.652
ENSMUSG00000010086	1.969	1.981	1.951	-0.065	0.621	-0.104	0.619	0.829	0.662	0.685
ENSMUSG00000010095	5.933	5.925	5.941	-0.006	0.22	-0.025	0.805	0.929	0.829	0.746
ENSMUSG00000010097	5.548	5.585	5.528	-0.057	0.431	-0.133	0.765	0.914	0.664	0.702
ENSMUSG00000010110	5.181	5.225	5.04	-0.14	0.311	-0.444	0.137	0.459	0.178	0.397
ENSMUSG00000010122	-2.977	-2.786	-3.332	-0.549	2.623	-0.164	0.454	0.722	0.491	0.592
ENSMUSG00000010136	-2.201	-2.028	-2.42	-0.522	1.975	-0.206	0.285	0.605	0.419	0.552
ENSMUSG00000010154	3.418	3.57	3.313	-0.224	0.478	-0.469	0.105	0.409	0.143	0.357
ENSMUSG00000010175	3.099	2.987	3.24	0.272	0.369	0.71	0.027	0.185	0.038	0.157
ENSMUSG00000010205	2.788	2.905	2.669	-0.24	0.52	-0.456	0.159	0.475	0.17	0.37
ENSMUSG00000010290	4.801	4.76	4.858	0.088	0.388	0.234	0.463	0.755	0.46	0.608
ENSMUSG00000010307	2.85	2.894	2.795	-0.178	0.499	-0.367	0.127	0.439	0.259	0.455
ENSMUSG00000010311	-5.382	-5.059	-5.665	-0.522	4.283	-0.106	0.522	0.759	0.527	0.609
ENSMUSG00000010358	-0.361	-0.373	-0.341	0.039	0.986	0.037	0.656	0.849	0.643	0.67
ENSMUSG00000010376	5.255	5.461	5.188	-0.222	0.349	-0.52	0.172	0.513	0.207	0.437
ENSMUSG00000010392	2.023	1.986	2.07	0.056	0.517	0.105	0.702	0.877	0.661	0.688
ENSMUSG00000010406	2.499	2.596	2.443	-0.217	0.843	-0.252	0.381	0.695	0.423	0.585
ENSMUSG00000010453	6.187	6.21	6.162	-0.043	0.184	-0.223	0.459	0.744	0.479	0.609
ENSMUSG00000010461	1.363	1.285	1.455	0.11	0.83	0.116	0.757	0.906	0.623	0.666
ENSMUSG00000010476	-1.474	-1.942	-1.058	0.974	2.108	0.44	0.095	0.377	0.141	0.333
ENSMUSG00000010529	0.108	0.199	0.049	-0.105	0.971	-0.104	0.652	0.847	0.658	0.679
ENSMUSG00000010538	-4.538	-4.203	-5.012	-0.706	3.558	-0.173	0.438	0.703	0.488	0.582
ENSMUSG00000010592	2.525	2.409	2.731	0.27	0.838	0.32	0.41	0.716	0.302	0.509
ENSMUSG00000010601	-5.718	-5.564	-5.855	-0.379	4.27	-0.082	0.532	0.767	0.521	0.614
ENSMUSG00000010607	3.043	3.028	3.063	0.033	0.392	0.082	0.645	0.846	0.661	0.683
ENSMUSG00000010608	6.397	6.31	6.507	0.353	0.682	0.541	0.045	0.291	0.041	0.202
ENSMUSG00000010651	-6.203	-6.343	-5.981	0.319	4.148	0.068	0.503	0.736	0.556	0.613
ENSMUSG00000010660	2.71	2.823	2.631	-0.192	0.461	-0.381	0.268	0.586	0.241	0.444
ENSMUSG00000010663	7.405	7.327	7.447	0.091	0.145	0.673	0.031	0.225	0.043	0.194
ENSMUSG00000010721	-0.018	0.131	-0.422	-0.476	1.145	-0.391	0.23	0.543	0.28	0.461
ENSMUSG00000010751	-4.056	-3.546	-5.074	-1.444	3.268	-0.412	0.196	0.473	0.222	0.385
ENSMUSG00000010797	3.028	3.437	2.674	-0.786	0.466	-1.777	0	0.002	0	0.002
ENSMUSG00000010803	3.13	3.1	3.171	0.048	0.459	0.096	0.734	0.894	0.684	0.698
ENSMUSG00000010825	-1.38	-1.089	-1.611	-0.478	1.635	-0.262	0.483	0.739	0.389	0.534
ENSMUSG00000010830	-2.25	-2.545	-1.783	0.817	1.869	0.319	0.333	0.618	0.205	0.394
ENSMUSG00000010841	-5.726	-5.616	-5.93	-0.388	4.479	-0.08	0.526	0.763	0.551	0.625
ENSMUSG00000010914	2.73	2.775	2.689	-0.097	0.371	-0.244	0.448	0.718	0.453	0.58
ENSMUSG00000010936	4.158	4.262	3.99	-0.282	0.243	-1.132	0.002	0.046	0.003	0.032
ENSMUSG00000011008	-4.869	-4.87	-4.868	-0.036	3.915	-0.009	0.525	0.768	0.592	0.649
ENSMUSG00000011034	-5.921	-5.721	-6.131	-0.423	4.569	-0.085	0.538	0.767	0.573	0.628
ENSMUSG00000011052	-2.822	-2.498	-3.651	-1.101	3.394	-0.292	0.21	0.521	0.289	0.472
ENSMUSG00000011114	2.782	2.77	2.79	0.002	0.49	0.004	0.718	0.888	0.725	0.712
ENSMUSG00000011148	3.528	3.413	3.611	0.243	0.612	0.413	0.216	0.558	0.22	0.439
ENSMUSG00000011154	-3.096	-3.385	-2.697	0.519	3.234	0.135	0.561	0.794	0.55	0.628
ENSMUSG00000011158	4.896	4.882	4.906	0.069	0.364	0.2	0.558	0.81	0.604	0.672
ENSMUSG00000011171	-4.274	-4.354	-4.216	0.136	3.514	0.035	0.556	0.789	0.655	0.673
ENSMUSG00000011179	-2.112	-2.058	-2.155	-0.031	1.619	-0.018	0.601	0.815	0.625	0.662
ENSMUSG00000011263	-2.828	-1.381	-4.812	-3.42	2.649	-1.312	0.003	0.053	0	0.009
ENSMUSG00000011267	-0.557	-0.507	-0.591	-0.146	1.208	-0.12	0.563	0.8	0.61	0.664
ENSMUSG00000011305	-0.692	-0.667	-0.725	-0.17	1.556	-0.093	0.567	0.807	0.687	0.695
ENSMUSG00000011306	4.362	4.401	4.326	-0.069	0.322	-0.206	0.476	0.755	0.496	0.617
ENSMUSG00000011349	-5.994	-5.83	-6.114	-0.287	4.363	-0.06	0.454	0.713	0.485	0.585
ENSMUSG00000011382	-0.075	0.046	-0.202	-0.259	0.824	-0.315	0.327	0.615	0.362	0.509
ENSMUSG00000011427	2.678	2.57	2.801	0.221	0.309	0.681	0.061	0.268	0.07	0.216
ENSMUSG00000011486	-4.197	-4.52	-3.744	0.622	3.672	0.144	0.539	0.775	0.537	0.617
ENSMUSG00000011589	4.74	4.835	4.638	-0.215	0.335	-0.594	0.051	0.296	0.054	0.222
ENSMUSG00000011632	-5.571	-5.268	-5.921	-0.672	4.203	-0.143	0.453	0.709	0.472	0.574
ENSMUSG00000011658	2.648	2.629	2.674	0.045	0.351	0.12	0.613	0.822	0.586	0.638
ENSMUSG00000011752	-3.413	-3.251	-3.561	-0.201	3.152	-0.054	0.563	0.8	0.619	0.669
ENSMUSG00000011832	6.387	6.377	6.395	0.02	0.218	0.088	0.713	0.887	0.733	0.717
ENSMUSG00000011837	2.507	2.613	2.359	-0.272	0.422	-0.623	0.045	0.257	0.046	0.183
ENSMUSG00000011884	3.605	3.442	3.806	0.398	0.383	1.051	0.002	0.039	0.001	0.02
ENSMUSG00000011960	4.24	4.282	4.2	-0.081	0.212	-0.375	0.27	0.565	0.298	0.467
ENSMUSG00000012017	1.024	1.148	0.901	-0.29	0.922	-0.286	0.293	0.623	0.346	0.523
ENSMUSG00000012042	-6.097	-6.256	-5.911	0.365	4.388	0.071	0.497	0.735	0.525	0.594
ENSMUSG00000012076	5.6	5.524	5.648	0.099	0.436	0.22	0.339	0.677	0.485	0.63
ENSMUSG00000012114	5.393	5.514	5.313	-0.174	0.354	-0.453	0.189	0.532	0.171	0.399
ENSMUSG00000012211	-5.738	-5.856	-5.643	0.303	4.286	0.068	0.493	0.736	0.54	0.612
ENSMUSG00000012282	-3.997	-3.349	-4.941	-1.402	3.397	-0.365	0.3	0.562	0.204	0.375
ENSMUSG00000012296	4.254	4.383	3.974	-0.38	0.447	-0.837	0.02	0.184	0.024	0.147
ENSMUSG00000012405	-5.099	-4.22	-5.971	-1.525	4.067	-0.351	0.317	0.582	0.268	0.421
ENSMUSG00000012422	-4.478	-4.314	-4.716	-0.387	3.891	-0.086	0.55	0.781	0.587	0.644
ENSMUSG00000012428	-2.155	-2.268	-1.926	0.266	1.945	0.104	0.622	0.83	0.59	0.647
ENSMUSG00000012429	-1.599	-1.368	-1.895	-0.572	1.905	-0.278	0.294	0.601	0.35	0.522
ENSMUSG00000012443	-0.179	-0.491	0.184	0.675	0.9	0.739	0.038	0.224	0.033	0.137
ENSMUSG00000012483	-0.459	-0.201	-0.772	-0.603	1.308	-0.308	0.134	0.453	0.137	0.328
ENSMUSG00000012520	-6.067	-6.029	-6.125	-0.218	4.473	-0.044	0.543	0.769	0.569	0.624
ENSMUSG00000012535	6.117	6.07	6.172	0.074	0.207	0.33	0.325	0.658	0.28	0.49
ENSMUSG00000012609	0.287	0.155	0.441	0.32	0.701	0.441	0.192	0.467	0.238	0.406
ENSMUSG00000012640	-0.006	0.012	-0.036	-0.037	0.762	-0.044	0.604	0.821	0.619	0.666
ENSMUSG00000012705	-1.154	-0.979	-1.345	-0.331	1.251	-0.235	0.512	0.754	0.382	0.519
ENSMUSG00000012777	-5.831	-6.393	-5.248	1.173	3.907	0.271	0.377	0.617	0.405	0.499
ENSMUSG00000012889	-4.008	-4.189	-3.746	0.453	3.734	0.102	0.59	0.809	0.636	0.667
ENSMUSG00000013089	4.676	4.638	4.701	0.081	0.439	0.191	0.414	0.723	0.494	0.625
ENSMUSG00000013091	-3.266	-3.294	-3.23	0.023	2.332	0.008	0.589	0.812	0.616	0.663
ENSMUSG00000013150	1.413	1.556	1.175	-0.379	0.713	-0.504	0.091	0.371	0.123	0.321
ENSMUSG00000013155	1.983	1.928	2.036	0.117	0.409	0.281	0.361	0.639	0.414	0.535
ENSMUSG00000013158	-2.816	-2.623	-2.966	-0.307	2.133	-0.116	0.55	0.781	0.547	0.621
ENSMUSG00000013160	5.361	5.442	5.272	-0.092	0.463	-0.198	0.493	0.779	0.514	0.641
ENSMUSG00000013236	5.257	5.353	5.082	-0.24	0.649	-0.408	0.185	0.536	0.131	0.356
ENSMUSG00000013353	-5.937	-6.541	-5.34	1.137	4.053	0.253	0.389	0.641	0.408	0.522
ENSMUSG00000013367	4.37	4.224	4.392	0.155	0.503	0.304	0.434	0.74	0.385	0.573
ENSMUSG00000013418	-2.896	-2.834	-2.986	-0.155	2.384	-0.054	0.573	0.8	0.623	0.659
ENSMUSG00000013419	4.792	4.849	4.727	-0.091	0.515	-0.177	0.69	0.88	0.394	0.567
ENSMUSG00000013483	-2.919	-2.525	-3.522	-0.963	2.505	-0.325	0.359	0.641	0.258	0.433
ENSMUSG00000013495	2.841	2.896	2.7	-0.23	0.488	-0.475	0.127	0.421	0.164	0.366
ENSMUSG00000013584	1.012	1.428	0.571	-0.999	1.092	-0.867	0.008	0.107	0.012	0.09
ENSMUSG00000013611	-5.383	-5.524	-5.253	0.214	4.101	0.045	0.516	0.754	0.53	0.612
ENSMUSG00000013643	-6.069	-6.246	-5.852	0.304	4.112	0.068	0.46	0.712	0.5	0.58
ENSMUSG00000013653	-5.264	-4.311	-6.044	-1.624	3.973	-0.366	0.274	0.552	0.247	0.408
ENSMUSG00000013662	6.117	6.075	6.25	0.172	0.718	0.241	0.26	0.614	0.23	0.458
ENSMUSG00000013701	-4.727	-4.592	-4.88	-0.375	3.723	-0.089	0.507	0.756	0.537	0.619
ENSMUSG00000013707	0.212	0.152	0.277	0.108	0.86	0.096	0.716	0.886	0.618	0.665
ENSMUSG00000013736	0.577	0.46	0.68	0.199	1.124	0.174	0.494	0.756	0.479	0.592
ENSMUSG00000013766	-0.85	-1.18	-0.455	0.641	1.205	0.493	0.225	0.505	0.151	0.338
ENSMUSG00000013822	4.092	4.154	4.046	-0.087	0.321	-0.222	0.676	0.866	0.427	0.578
ENSMUSG00000013833	5.306	5.432	5.207	-0.204	0.611	-0.385	0.17	0.517	0.103	0.314
ENSMUSG00000013846	3.116	3.359	2.978	-0.345	0.572	-0.563	0.07	0.342	0.074	0.256
ENSMUSG00000013858	4.325	4.437	4.148	-0.229	0.606	-0.377	0.203	0.552	0.257	0.48
ENSMUSG00000013878	-6.304	-6.307	-6.3	-0.005	4.363	-0.001	0.508	0.745	0.536	0.612
ENSMUSG00000013928	-5.391	-5.566	-5.304	0.085	3.923	0.019	0.554	0.783	0.586	0.645
ENSMUSG00000013974	-1.199	-1.088	-1.303	-0.231	1.252	-0.173	0.517	0.758	0.548	0.616
ENSMUSG00000013989	0.452	0.744	0.108	-0.68	0.85	-0.781	0.018	0.152	0.023	0.121
ENSMUSG00000013997	1.239	1.166	1.334	0.187	0.704	0.264	0.385	0.671	0.427	0.567
ENSMUSG00000014030	-5.921	-5.923	-5.92	0.094	4.131	0.019	0.527	0.763	0.555	0.624
ENSMUSG00000014074	3.071	3.02	3.155	0.14	0.296	0.44	0.177	0.48	0.215	0.409
ENSMUSG00000014075	0.877	1.019	0.72	-0.282	0.895	-0.291	0.415	0.702	0.356	0.525
ENSMUSG00000014077	-4.467	-5.181	-3.917	1.199	3.412	0.313	0.286	0.561	0.307	0.458
ENSMUSG00000014158	-1.44	-1.519	-1.308	0.381	1.861	0.159	0.393	0.691	0.534	0.622
ENSMUSG00000014164	3.976	4.083	3.879	-0.164	0.545	-0.265	0.466	0.76	0.304	0.509
ENSMUSG00000014177	1.269	1.301	1.217	-0.021	0.743	-0.027	0.703	0.881	0.7	0.705
ENSMUSG00000014198	-5.969	-6.389	-5.522	0.839	4.208	0.177	0.43	0.686	0.443	0.552
ENSMUSG00000014226	3.342	3.359	3.332	0.004	1.018	0.004	0.632	0.851	0.794	0.735
ENSMUSG00000014232	0.498	0.587	0.377	-0.184	0.701	-0.248	0.408	0.683	0.437	0.561
ENSMUSG00000014243	2.231	2.335	2.154	-0.166	0.375	-0.424	0.255	0.538	0.236	0.414
ENSMUSG00000014245	0.087	0.076	0.101	0.027	0.835	0.031	0.651	0.845	0.656	0.679
ENSMUSG00000014294	4.443	4.543	4.403	-0.145	0.469	-0.305	0.302	0.642	0.351	0.544
ENSMUSG00000014301	-4.695	-4.887	-4.394	0.349	4.001	0.078	0.542	0.776	0.555	0.631
ENSMUSG00000014329	0.05	-0.033	0.146	0.203	0.649	0.299	0.355	0.628	0.388	0.52
ENSMUSG00000014349	6.273	6.336	6.197	-0.119	0.206	-0.516	0.118	0.429	0.108	0.313
ENSMUSG00000014361	4.795	4.633	4.873	0.26	0.443	0.637	0.038	0.257	0.073	0.262
ENSMUSG00000014426	5.393	5.513	5.218	-0.298	0.17	-1.743	0	0.003	0	0.004
ENSMUSG00000014453	-5.812	-5.954	-5.557	0.505	4.276	0.107	0.499	0.735	0.513	0.593
ENSMUSG00000014470	-0.239	-0.153	-0.349	-0.303	0.958	-0.31	0.279	0.576	0.382	0.521
ENSMUSG00000014496	5.708	5.632	5.765	0.125	0.363	0.348	0.29	0.634	0.284	0.5
ENSMUSG00000014498	6.341	6.491	6.155	-0.249	0.359	-0.682	0.036	0.259	0.034	0.183
ENSMUSG00000014503	-2.742	-3.509	-2.067	1.405	2.38	0.552	0.07	0.303	0.074	0.217
ENSMUSG00000014504	2.618	2.639	2.603	-0.022	0.583	-0.034	0.757	0.905	0.797	0.736
ENSMUSG00000014542	-6.192	-6.277	-6.055	0.343	3.973	0.079	0.468	0.725	0.513	0.598
ENSMUSG00000014547	2.073	2.085	2.055	-0.026	0.453	-0.054	0.636	0.844	0.662	0.686
ENSMUSG00000014599	-3.507	-3.36	-3.626	-0.181	2.965	-0.05	0.619	0.822	0.637	0.666
ENSMUSG00000014601	3.67	3.732	3.584	-0.201	0.505	-0.398	0.204	0.544	0.229	0.438
ENSMUSG00000014602	9.311	9.344	9.237	-0.159	0.287	-0.467	0.121	0.456	0.091	0.302
ENSMUSG00000014603	-1.927	-1.519	-2.386	-0.846	1.709	-0.416	0.343	0.598	0.134	0.293
ENSMUSG00000014609	-4.834	-4.422	-5.311	-0.918	4.16	-0.204	0.419	0.687	0.409	0.532
ENSMUSG00000014633	0.958	0.948	0.982	0.041	0.917	0.041	0.756	0.905	0.73	0.714
ENSMUSG00000014668	4.818	4.842	4.792	-0.043	0.199	-0.195	0.546	0.788	0.489	0.601
ENSMUSG00000014686	-0.769	-0.636	-0.983	-0.445	1.068	-0.393	0.191	0.484	0.26	0.426
ENSMUSG00000014704	-6.188	-6.112	-6.262	-0.162	4.246	-0.033	0.512	0.755	0.534	0.614
ENSMUSG00000014747	0.127	0.122	0.138	0.046	0.94	0.045	0.607	0.823	0.658	0.682
ENSMUSG00000014763	6.029	6.06	5.993	-0.033	0.329	-0.1	0.694	0.881	0.7	0.708
ENSMUSG00000014769	4.896	5.044	4.854	-0.076	0.379	-0.215	0.566	0.813	0.592	0.668
ENSMUSG00000014776	3.131	3.296	2.866	-0.425	0.401	-0.986	0.004	0.07	0.005	0.049
ENSMUSG00000014786	5.629	5.639	5.622	-0.009	0.287	-0.024	0.82	0.936	0.826	0.746
ENSMUSG00000014791	1.144	1.349	0.991	-0.363	0.637	-0.544	0.107	0.368	0.135	0.317
ENSMUSG00000014813	0.363	0.168	0.578	0.38	0.646	0.585	0.141	0.399	0.131	0.304
ENSMUSG00000014837	3.552	3.687	3.383	-0.294	0.324	-0.873	0.013	0.125	0.013	0.092
ENSMUSG00000014846	4.252	4.19	4.308	0.085	0.447	0.177	0.357	0.684	0.531	0.636
ENSMUSG00000014856	1.881	1.941	1.835	-0.078	0.583	-0.126	0.614	0.83	0.625	0.671
ENSMUSG00000014859	4.426	4.577	4.33	-0.234	0.329	-0.648	0.047	0.28	0.047	0.21
ENSMUSG00000014867	2.13	2.238	1.967	-0.286	0.502	-0.545	0.065	0.307	0.076	0.24
ENSMUSG00000014873	2.932	2.954	2.883	-0.092	0.47	-0.188	0.431	0.717	0.557	0.637
ENSMUSG00000014905	3.612	3.612	3.612	0.01	0.968	0.01	0.69	0.879	0.842	0.751
ENSMUSG00000014907	1.886	1.73	2.063	0.377	0.723	0.527	0.052	0.29	0.064	0.225
ENSMUSG00000014932	3.116	2.964	3.306	0.366	0.864	0.507	0.09	0.383	0.039	0.183
ENSMUSG00000014956	5.439	5.417	5.459	0.033	0.612	0.061	0.748	0.906	0.727	0.716
ENSMUSG00000015001	-5.399	-5.611	-5.137	0.433	3.923	0.092	0.505	0.749	0.544	0.612
ENSMUSG00000015013	4.196	4.312	4.08	-0.069	0.524	-0.139	0.668	0.867	0.674	0.699
ENSMUSG00000015016	3.454	3.53	3.379	-0.218	0.473	-0.506	0.073	0.342	0.136	0.334
ENSMUSG00000015023	-0.664	-0.873	-0.428	0.397	1.138	0.294	0.463	0.72	0.291	0.46
ENSMUSG00000015027	2.088	2.303	1.848	-0.442	0.528	-0.801	0.022	0.174	0.025	0.134
ENSMUSG00000015053	1.182	1.094	1.307	0.166	0.817	0.159	0.742	0.898	0.515	0.625
ENSMUSG00000015083	-5.101	-5.236	-4.986	0.367	3.817	0.082	0.507	0.751	0.542	0.617
ENSMUSG00000015085	-2.45	-3.156	-1.912	1.166	2.198	0.415	0.227	0.494	0.121	0.296
ENSMUSG00000015090	6.414	6.238	6.491	0.43	0.963	0.455	0.203	0.561	0.244	0.475
ENSMUSG00000015092	-1.456	-1.361	-1.623	-0.192	1.553	-0.109	0.575	0.804	0.57	0.645
ENSMUSG00000015093	-1.625	-1.841	-1.212	0.517	1.621	0.284	0.495	0.745	0.38	0.529
ENSMUSG00000015112	1.379	1.323	1.429	0.11	0.713	0.155	0.544	0.79	0.567	0.644
ENSMUSG00000015120	0.955	0.698	1.337	0.65	0.869	0.703	0.02	0.165	0.026	0.131
ENSMUSG00000015126	1.272	1.379	1.187	-0.216	0.683	-0.294	0.324	0.629	0.353	0.517
ENSMUSG00000015134	-3.061	-3.972	-1.983	1.936	2.739	0.619	0.117	0.352	0.033	0.151
ENSMUSG00000015143	7.077	6.872	7.195	0.191	0.326	0.658	0.121	0.451	0.102	0.32
ENSMUSG00000015165	6.754	6.798	6.74	-0.038	0.173	-0.22	0.585	0.818	0.563	0.652
ENSMUSG00000015176	4.691	4.547	4.847	0.286	0.254	1.104	0.002	0.037	0.003	0.035
ENSMUSG00000015189	1.708	1.823	1.612	-0.223	0.521	-0.419	0.185	0.494	0.225	0.418
ENSMUSG00000015202	1.812	1.365	2.076	0.718	0.613	1.143	0.001	0.032	0.002	0.03
ENSMUSG00000015217	-5.438	-5.293	-5.614	-0.342	4.259	-0.075	0.52	0.766	0.576	0.639
ENSMUSG00000015224	2.654	2.603	2.688	0.135	0.58	0.226	0.283	0.607	0.446	0.582
ENSMUSG00000015243	1.937	1.932	1.946	0.004	0.424	0.008	0.624	0.832	0.624	0.664
ENSMUSG00000015247	1.181	1.263	1.108	-0.16	0.592	-0.256	0.391	0.669	0.411	0.545
ENSMUSG00000015289	-0.359	-0.196	-0.659	-0.463	0.962	-0.46	0.163	0.451	0.2	0.381
ENSMUSG00000015290	2.114	2.097	2.127	0.086	0.539	0.149	0.379	0.679	0.558	0.635
ENSMUSG00000015305	5.964	5.81	6.206	0.396	0.206	1.981	0	0	0	0.001
ENSMUSG00000015312	2.236	2.234	2.238	0.013	0.474	0.029	0.679	0.862	0.699	0.7
ENSMUSG00000015314	-3.484	-3.604	-3.365	0.313	3.263	0.087	0.559	0.792	0.583	0.646
ENSMUSG00000015316	-3.512	-3.148	-4.298	-1.112	3.04	-0.324	0.179	0.477	0.275	0.44
ENSMUSG00000015335	0.545	0.729	0.265	-0.444	0.769	-0.547	0.111	0.386	0.117	0.297
ENSMUSG00000015337	1.754	1.982	1.46	-0.539	0.843	-0.628	0.041	0.263	0.043	0.193
ENSMUSG00000015342	4.567	4.61	4.522	-0.086	0.523	-0.183	0.515	0.787	0.552	0.65
ENSMUSG00000015354	0.158	-0.178	0.521	0.693	0.869	0.788	0.034	0.22	0.023	0.131
ENSMUSG00000015355	-1.785	-1.706	-1.872	-0.073	1.86	-0.038	0.615	0.829	0.636	0.673
ENSMUSG00000015363	3.623	3.692	3.552	-0.165	0.481	-0.337	0.201	0.545	0.255	0.472
ENSMUSG00000015377	4.885	4.947	4.776	-0.226	0.385	-0.62	0.031	0.233	0.045	0.201
ENSMUSG00000015396	2.655	2.708	2.582	-0.202	0.612	-0.345	0.194	0.518	0.338	0.51
ENSMUSG00000015401	-6.123	-6.032	-6.199	-0.188	4.523	-0.036	0.51	0.755	0.562	0.625
ENSMUSG00000015437	-5.996	-6.1	-5.887	0.262	4.352	0.054	0.533	0.766	0.543	0.619
ENSMUSG00000015452	-1.648	-1.683	-1.605	0.066	1.535	0.03	0.544	0.794	0.643	0.675
ENSMUSG00000015461	5.196	5.232	5.146	-0.069	0.389	-0.187	0.555	0.812	0.479	0.617
ENSMUSG00000015467	-0.833	-0.855	-0.776	0.007	1.194	0.005	0.63	0.835	0.685	0.69
ENSMUSG00000015474	4.152	4.206	4.102	-0.098	0.283	-0.313	0.252	0.576	0.254	0.441
ENSMUSG00000015476	6.421	6.461	6.32	-0.097	0.426	-0.226	0.645	0.862	0.301	0.516
ENSMUSG00000015478	2.668	2.541	2.828	0.238	0.62	0.383	0.193	0.527	0.209	0.426
ENSMUSG00000015484	1.59	1.134	3.105	1.963	0.42	4.429	0	0	0	0.001
ENSMUSG00000015488	-1.715	-1.873	-1.573	0.302	1.427	0.189	0.467	0.718	0.516	0.601
ENSMUSG00000015501	8.714	8.598	8.839	0.208	0.226	0.889	0.008	0.118	0.009	0.089
ENSMUSG00000015533	-3.658	-3.507	-3.914	-0.468	3.226	-0.133	0.535	0.767	0.556	0.619
ENSMUSG00000015536	3.824	3.772	3.882	0.165	0.445	0.34	0.182	0.522	0.271	0.484
ENSMUSG00000015542	-1.937	-2.005	-1.87	0.178	1.657	0.096	0.561	0.788	0.592	0.649
ENSMUSG00000015568	5.435	5.85	5.168	-0.671	0.676	-1.104	0.001	0.026	0.001	0.021
ENSMUSG00000015575	3.285	3.165	3.389	0.215	0.452	0.47	0.106	0.403	0.134	0.345
ENSMUSG00000015579	-6.155	-6.335	-5.948	0.405	4.226	0.086	0.508	0.743	0.518	0.599
ENSMUSG00000015599	6.15	6.134	6.154	-0.025	0.689	-0.033	0.877	0.958	0.878	0.761
ENSMUSG00000015605	5.291	5.363	5.176	-0.168	0.674	-0.29	0.385	0.713	0.212	0.436
ENSMUSG00000015652	-3.26	-3.525	-2.93	0.626	3.491	0.155	0.593	0.814	0.574	0.64
ENSMUSG00000015668	2.557	2.502	2.633	0.125	0.422	0.284	0.456	0.726	0.376	0.526
ENSMUSG00000015671	3.274	3.129	3.372	0.164	0.478	0.337	0.271	0.605	0.283	0.484
ENSMUSG00000015672	-0.09	-0.189	0.049	0.076	1.31	0.056	0.674	0.862	0.709	0.705
ENSMUSG00000015697	-6.124	-6.399	-5.893	0.466	4.225	0.098	0.523	0.763	0.555	0.619
ENSMUSG00000015702	-5.605	-5.429	-5.849	-0.284	4.129	-0.062	0.503	0.752	0.517	0.608
ENSMUSG00000015709	7.972	7.901	8.035	0.163	0.209	0.8	0.006	0.1	0.01	0.09
ENSMUSG00000015711	-0.078	0.058	-0.281	-0.256	1.026	-0.242	0.476	0.74	0.462	0.582
ENSMUSG00000015745	0.251	0.163	0.399	0.239	0.754	0.314	0.326	0.615	0.362	0.51
ENSMUSG00000015747	1.065	1.085	1.05	0.005	0.711	0.007	0.682	0.868	0.704	0.703
ENSMUSG00000015749	4.818	4.647	4.927	0.361	0.54	0.547	0.027	0.223	0.051	0.221
ENSMUSG00000015750	-2.242	-2.259	-2.198	0.017	1.628	0.008	0.572	0.798	0.62	0.656
ENSMUSG00000015759	4.431	4.514	4.344	-0.02	0.544	-0.04	0.822	0.936	0.84	0.75
ENSMUSG00000015776	2.899	2.851	2.94	0.083	0.48	0.172	0.531	0.78	0.574	0.64
ENSMUSG00000015787	-6.209	-6.253	-6.153	0.036	4.361	0.006	0.515	0.753	0.563	0.625
ENSMUSG00000015804	0.464	0.477	0.445	0.014	0.848	0.014	0.645	0.846	0.719	0.705
ENSMUSG00000015806	2.752	2.424	2.877	0.436	0.696	0.607	0.029	0.222	0.068	0.242
ENSMUSG00000015812	-2.299	-2.219	-2.389	-0.239	1.786	-0.12	0.528	0.774	0.568	0.638
ENSMUSG00000015829	6.121	6.116	6.127	0.074	0.299	0.213	0.31	0.651	0.488	0.628
ENSMUSG00000015839	-2.297	-2.486	-2.097	0.373	1.738	0.165	0.532	0.765	0.439	0.555
ENSMUSG00000015843	5.533	5.335	5.812	0.406	0.426	0.87	0.004	0.079	0.006	0.069
ENSMUSG00000015846	1.055	1.08	1.039	-0.079	0.586	-0.117	0.471	0.731	0.561	0.625
ENSMUSG00000015852	0.286	-0.392	1.992	2.367	0.623	3.832	0	0	0	0.001
ENSMUSG00000015854	-5.451	-6.088	-4.657	1.378	4.02	0.315	0.319	0.59	0.308	0.458
ENSMUSG00000015879	3.806	3.839	3.78	-0.078	0.488	-0.178	0.663	0.864	0.58	0.658
ENSMUSG00000015882	-0.374	-0.449	-0.3	0.207	1.069	0.171	0.407	0.692	0.512	0.613
ENSMUSG00000015889	4.248	4.074	4.42	0.338	0.25	1.337	0	0.016	0.001	0.016
ENSMUSG00000015890	-3.754	-4.362	-3.105	1.259	3.596	0.314	0.274	0.556	0.259	0.43
ENSMUSG00000015932	5.006	5.065	4.981	-0.062	0.637	-0.089	0.889	0.962	0.733	0.723
ENSMUSG00000015942	-4.589	-5.018	-4.125	0.873	3.638	0.208	0.428	0.678	0.394	0.522
ENSMUSG00000015943	2.077	2.174	1.96	-0.205	0.604	-0.341	0.281	0.601	0.304	0.494
ENSMUSG00000015944	3.561	3.622	3.487	-0.163	0.408	-0.378	0.189	0.522	0.206	0.41
ENSMUSG00000015947	1.111	0.934	1.27	0.313	0.55	0.554	0.107	0.362	0.126	0.3
ENSMUSG00000015950	-3.788	-4.16	-3.315	0.809	3.414	0.205	0.469	0.715	0.412	0.544
ENSMUSG00000015957	-2.75	-2.361	-3.443	-0.728	3.547	-0.182	0.528	0.766	0.456	0.578
ENSMUSG00000015962	-4.814	-5.064	-4.56	0.563	3.777	0.136	0.462	0.714	0.506	0.597
ENSMUSG00000015966	-2.063	-2.316	-1.858	0.346	1.721	0.195	0.5	0.741	0.507	0.6
ENSMUSG00000015968	5.368	5.433	5.239	-0.167	0.302	-0.491	0.174	0.513	0.162	0.388
ENSMUSG00000015971	5.034	5.109	4.969	-0.132	0.219	-0.583	0.073	0.325	0.093	0.278
ENSMUSG00000015981	7.02	7.01	7.036	0.009	0.41	0.024	0.914	0.972	0.926	0.771
ENSMUSG00000015994	5.134	5.124	5.144	0.023	0.265	0.084	0.667	0.863	0.745	0.718
ENSMUSG00000016018	5.802	5.546	5.988	0.28	0.591	0.589	0.027	0.223	0.011	0.097
ENSMUSG00000016028	2.963	3.044	2.799	-0.276	0.703	-0.387	0.196	0.538	0.206	0.426
ENSMUSG00000016087	1.363	1.31	1.44	0.146	0.525	0.264	0.395	0.666	0.402	0.531
ENSMUSG00000016128	-3.108	-3.021	-3.281	-0.341	2.975	-0.094	0.462	0.73	0.6	0.648
ENSMUSG00000016179	4.954	5.022	4.865	-0.178	0.419	-0.411	0.223	0.575	0.125	0.342
ENSMUSG00000016181	4.125	4.172	4.059	-0.1	0.246	-0.384	0.24	0.541	0.256	0.437
ENSMUSG00000016194	-0.504	-0.757	-0.159	0.532	1.128	0.45	0.268	0.547	0.218	0.397
ENSMUSG00000016200	2.684	2.761	2.62	-0.149	0.365	-0.398	0.232	0.538	0.278	0.456
ENSMUSG00000016206	0.26	0.468	0.047	-0.384	0.819	-0.398	0.241	0.542	0.162	0.347
ENSMUSG00000016239	-1.142	-0.966	-1.358	-0.366	1.214	-0.264	0.356	0.635	0.364	0.508
ENSMUSG00000016252	3.837	4.046	3.685	-0.305	0.72	-0.371	0.272	0.617	0.226	0.453
ENSMUSG00000016255	-4.366	-4.635	-4.05	0.739	3.738	0.175	0.456	0.711	0.466	0.577
ENSMUSG00000016256	4.833	4.869	4.803	-0.016	0.493	-0.031	0.823	0.937	0.88	0.76
ENSMUSG00000016257	-2.652	-2.42	-3.065	-0.757	2.278	-0.286	0.201	0.507	0.303	0.456
ENSMUSG00000016283	-5.887	-5.561	-6.276	-0.618	4.07	-0.138	0.479	0.719	0.491	0.577
ENSMUSG00000016308	4.701	4.632	4.797	0.14	0.919	0.16	0.418	0.736	0.322	0.527
ENSMUSG00000016319	-5.542	-5.501	-5.598	-0.071	3.932	-0.016	0.551	0.77	0.564	0.62
ENSMUSG00000016344	-1.696	-1.702	-1.69	-0.028	1.321	-0.018	0.622	0.829	0.64	0.671
ENSMUSG00000016349	9.407	9.513	9.307	-0.113	0.305	-0.355	0.214	0.57	0.235	0.465
ENSMUSG00000016386	0.212	0.081	0.397	0.311	0.929	0.281	0.583	0.804	0.317	0.489
ENSMUSG00000016409	-0.077	-0.287	0.136	0.55	1.396	0.383	0.087	0.365	0.165	0.358
ENSMUSG00000016427	4.325	4.209	4.415	0.199	0.542	0.325	0.138	0.475	0.254	0.477
ENSMUSG00000016477	-1.461	-1.317	-1.588	-0.161	1.455	-0.105	0.673	0.856	0.617	0.663
ENSMUSG00000016481	0.423	0.275	0.618	0.296	0.675	0.4	0.3	0.587	0.252	0.422
ENSMUSG00000016494	3.624	3.658	3.554	-0.117	0.472	-0.224	0.398	0.709	0.446	0.589
ENSMUSG00000016496	0.426	0.437	0.415	0.009	0.688	0.01	0.595	0.813	0.644	0.67
ENSMUSG00000016498	-5.422	-5.613	-5.162	0.5	4.234	0.1	0.574	0.779	0.58	0.629
ENSMUSG00000016503	0.798	0.542	1.098	0.58	0.604	0.936	0.01	0.097	0.009	0.061
ENSMUSG00000016510	1.194	1.262	1.089	-0.168	0.577	-0.281	0.366	0.656	0.406	0.548
ENSMUSG00000016520	0.03	0.065	-0.021	-0.115	0.922	-0.114	0.575	0.803	0.624	0.664
ENSMUSG00000016524	-6.032	-6.127	-5.958	0.096	4.128	0.022	0.482	0.717	0.522	0.584
ENSMUSG00000016526	2.265	2.275	2.254	-0.026	0.486	-0.057	0.685	0.868	0.682	0.694
ENSMUSG00000016528	3.884	3.942	3.816	-0.088	0.41	-0.228	0.535	0.787	0.516	0.623
ENSMUSG00000016541	7.222	7.296	7.119	-0.145	0.341	-0.361	0.215	0.569	0.234	0.467
ENSMUSG00000016554	5.023	5.097	4.994	-0.094	0.31	-0.266	0.446	0.743	0.357	0.548
ENSMUSG00000016559	0.66	0.838	0.477	-0.342	0.784	-0.421	0.175	0.464	0.206	0.383
ENSMUSG00000016619	4.112	4.144	4.076	-0.075	0.224	-0.314	0.327	0.626	0.305	0.478
ENSMUSG00000016637	2.849	2.699	3.123	0.389	0.435	0.784	0.025	0.183	0.02	0.121
ENSMUSG00000016664	5.372	5.372	5.371	0.019	0.255	0.067	0.591	0.826	0.777	0.731
ENSMUSG00000016756	-6.214	-6.321	-6.151	0.092	4.321	0.017	0.501	0.753	0.543	0.615
ENSMUSG00000016757	0.649	0.921	0.344	-0.58	0.727	-0.764	0.022	0.17	0.024	0.12
ENSMUSG00000016758	-4.75	-4.381	-5.22	-0.744	3.814	-0.166	0.418	0.681	0.435	0.557
ENSMUSG00000016763	4.884	5.146	4.671	-0.395	0.913	-0.459	0.181	0.534	0.112	0.335
ENSMUSG00000016831	-2.514	-2.783	-2.06	0.798	2.464	0.264	0.372	0.658	0.314	0.486
ENSMUSG00000016918	4.418	4.431	4.407	-0.064	0.39	-0.15	0.426	0.731	0.631	0.68
ENSMUSG00000016921	3.225	3.177	3.285	0.089	0.408	0.213	0.472	0.741	0.502	0.609
ENSMUSG00000016942	-0.275	-0.582	0.045	0.628	1.012	0.611	0.061	0.28	0.085	0.235
ENSMUSG00000016946	0.884	0.696	1.156	0.487	0.6	0.744	0.033	0.2	0.035	0.15
ENSMUSG00000016982	-5.909	-6	-5.819	0.189	4.162	0.043	0.495	0.744	0.468	0.58
ENSMUSG00000016984	1.93	1.676	2.176	0.55	0.582	0.927	0.005	0.082	0.005	0.05
ENSMUSG00000016995	-0.148	0.092	-0.44	-0.553	0.976	-0.518	0.088	0.345	0.096	0.256
ENSMUSG00000017000	-6.284	-6.301	-6.265	0.085	4.385	0.017	0.502	0.744	0.531	0.608
ENSMUSG00000017002	-3.451	-2.649	-4.981	-2.276	2.855	-0.773	0.025	0.183	0.019	0.099
ENSMUSG00000017007	-2.53	-2.188	-2.827	-0.821	2.343	-0.314	0.219	0.532	0.298	0.47
ENSMUSG00000017009	3.551	3.317	3.687	0.348	0.434	0.818	0.013	0.13	0.021	0.124
ENSMUSG00000017057	2.184	2.202	2.163	-0.018	0.755	-0.025	0.73	0.892	0.76	0.726
ENSMUSG00000017132	1.601	1.417	1.829	0.399	0.622	0.623	0.081	0.326	0.06	0.218
ENSMUSG00000017144	1.011	0.918	1.073	0.163	0.825	0.189	0.559	0.793	0.543	0.625
ENSMUSG00000017165	-4.111	-4.345	-3.688	0.772	3.18	0.214	0.449	0.708	0.439	0.565
ENSMUSG00000017167	3.681	3.856	3.427	-0.439	0.344	-1.175	0.001	0.034	0.002	0.03
ENSMUSG00000017188	4.775	4.671	4.855	0.192	0.355	0.535	0.071	0.34	0.107	0.313
ENSMUSG00000017195	-6.089	-6.257	-5.926	0.246	4.38	0.052	0.523	0.752	0.54	0.616
ENSMUSG00000017204	-5.708	-6.061	-5.25	0.779	4.186	0.167	0.468	0.713	0.487	0.576
ENSMUSG00000017221	3.983	4.026	3.93	-0.112	0.251	-0.383	0.136	0.427	0.194	0.375
ENSMUSG00000017286	4.434	4.357	4.498	0.126	0.403	0.328	0.223	0.567	0.265	0.478
ENSMUSG00000017291	7.706	7.69	7.744	0.055	0.434	0.116	0.563	0.822	0.673	0.708
ENSMUSG00000017309	-4.753	-4.702	-4.838	-0.126	3.896	-0.028	0.526	0.764	0.597	0.642
ENSMUSG00000017314	0.301	0.455	0.143	-0.291	0.727	-0.382	0.286	0.572	0.289	0.446
ENSMUSG00000017376	5.494	5.429	5.523	0.055	0.435	0.126	0.67	0.872	0.691	0.708
ENSMUSG00000017386	0.702	0.713	0.684	-0.04	0.767	-0.051	0.633	0.839	0.658	0.683
ENSMUSG00000017400	2.832	2.98	2.752	-0.151	0.796	-0.185	0.599	0.833	0.537	0.645
ENSMUSG00000017404	-5.74	-6.136	-5.35	0.63	4.07	0.141	0.494	0.728	0.506	0.589
ENSMUSG00000017417	-0.065	-0.089	-0.044	0.008	1.087	0.007	0.66	0.857	0.688	0.698
ENSMUSG00000017418	0.456	0.355	0.612	0.306	0.783	0.375	0.192	0.504	0.277	0.461
ENSMUSG00000017421	2.626	2.619	2.638	0.048	0.426	0.119	0.584	0.806	0.66	0.681
ENSMUSG00000017428	-6.064	-6.065	-6.064	0.087	4.182	0.02	0.493	0.736	0.514	0.599
ENSMUSG00000017446	-3.056	-3.183	-2.921	0.372	2.341	0.128	0.459	0.72	0.519	0.601
ENSMUSG00000017453	-3.049	-3.218	-2.836	0.392	2.375	0.133	0.527	0.768	0.553	0.621
ENSMUSG00000017466	5.342	5.374	5.321	-0.01	0.34	-0.028	0.802	0.927	0.85	0.752
ENSMUSG00000017478	1.714	1.748	1.671	-0.03	0.524	-0.056	0.666	0.859	0.666	0.688
ENSMUSG00000017491	4.926	4.784	5.102	0.322	0.669	0.519	0.161	0.506	0.079	0.283
ENSMUSG00000017493	3.894	3.924	3.85	-0.016	0.536	-0.031	0.825	0.937	0.853	0.752
ENSMUSG00000017550	-3.284	-3.365	-3.195	0.145	2.332	0.055	0.57	0.799	0.58	0.649
ENSMUSG00000017561	-2.245	-2.056	-2.474	-0.365	1.767	-0.155	0.645	0.835	0.488	0.586
ENSMUSG00000017588	-5.469	-4.834	-6.135	-1.072	4.252	-0.231	0.418	0.685	0.431	0.545
ENSMUSG00000017615	4.984	5.021	4.926	-0.096	0.274	-0.317	0.225	0.561	0.27	0.473
ENSMUSG00000017639	4.048	3.952	4.101	-0.021	0.674	-0.031	0.872	0.956	0.856	0.754
ENSMUSG00000017652	-6.188	-6.077	-6.3	-0.133	4.357	-0.027	0.527	0.769	0.585	0.637
ENSMUSG00000017667	5.15	5.194	5.11	-0.072	0.197	-0.362	0.292	0.6	0.272	0.463
ENSMUSG00000017688	-5.989	-6.075	-5.848	0.185	4.184	0.04	0.491	0.741	0.516	0.6
ENSMUSG00000017697	-4.354	-4.675	-4.037	0.54	3.375	0.137	0.51	0.755	0.494	0.596
ENSMUSG00000017707	5.004	5.088	4.968	0.036	0.501	0.075	0.802	0.928	0.826	0.748
ENSMUSG00000017713	-1.091	-0.974	-1.219	-0.241	1.204	-0.17	0.403	0.694	0.493	0.6
ENSMUSG00000017715	3.349	3.504	3.253	-0.248	0.407	-0.517	0.208	0.533	0.116	0.312
ENSMUSG00000017716	-2.788	-2.596	-3.047	-0.442	2.369	-0.15	0.385	0.678	0.497	0.597
ENSMUSG00000017718	-3.586	-3.598	-3.56	0.072	2.658	0.022	0.566	0.792	0.558	0.631
ENSMUSG00000017720	-2.765	-3.127	-2.35	0.828	1.805	0.403	0.213	0.482	0.2	0.353
ENSMUSG00000017721	3.443	3.537	3.167	-0.348	0.447	-0.771	0.023	0.191	0.032	0.165
ENSMUSG00000017733	-6.159	-6.082	-6.216	-0.153	4.311	-0.033	0.506	0.742	0.521	0.604
ENSMUSG00000017734	4.481	4.343	4.534	0.202	0.422	0.446	0.14	0.464	0.167	0.392
ENSMUSG00000017754	0.79	0.819	0.748	-0.091	0.731	-0.121	0.595	0.812	0.655	0.677
ENSMUSG00000017756	-0.706	-0.667	-0.75	-0.096	1.248	-0.067	0.575	0.813	0.698	0.7
ENSMUSG00000017764	2.803	2.92	2.693	-0.235	0.342	-0.685	0.048	0.252	0.059	0.206
ENSMUSG00000017767	-6.107	-6.165	-5.982	0.122	4.36	0.025	0.511	0.752	0.555	0.614
ENSMUSG00000017776	1.777	1.698	1.861	0.071	0.854	0.083	0.702	0.88	0.701	0.704
ENSMUSG00000017778	-5.729	-5.596	-5.905	-0.2	4.347	-0.04	0.492	0.745	0.54	0.62
ENSMUSG00000017802	3.114	3.117	3.106	-0.015	0.368	-0.037	0.68	0.866	0.72	0.708
ENSMUSG00000017817	-0.036	-0.271	0.204	0.456	0.964	0.463	0.158	0.44	0.17	0.354
ENSMUSG00000017831	4.783	4.679	4.843	0.166	0.277	0.591	0.049	0.283	0.068	0.243
ENSMUSG00000017832	-3.187	-3.061	-3.297	-0.209	2.938	-0.062	0.612	0.824	0.638	0.667
ENSMUSG00000017837	-1.745	-1.837	-1.624	0.171	1.696	0.082	0.625	0.838	0.59	0.65
ENSMUSG00000017843	6.155	5.964	6.199	0.03	0.558	0.076	0.714	0.893	0.839	0.751
ENSMUSG00000017858	-0.011	-0.172	0.161	0.306	0.877	0.336	0.306	0.597	0.305	0.471
ENSMUSG00000017868	-2.473	-2.504	-2.444	0.076	1.87	0.033	0.539	0.787	0.575	0.647
ENSMUSG00000017943	4.258	4.385	4.071	-0.328	0.301	-1.042	0.002	0.045	0.002	0.028
ENSMUSG00000017969	-1.214	-0.754	-1.698	-0.994	1.371	-0.668	0.054	0.282	0.026	0.131
ENSMUSG00000018001	1.172	1.109	1.256	0.174	0.528	0.31	0.323	0.61	0.39	0.525
ENSMUSG00000018006	-1.944	-1.884	-2.011	-0.063	1.516	-0.042	0.553	0.788	0.556	0.629
ENSMUSG00000018008	2.939	2.857	2.992	0.113	0.473	0.219	0.502	0.763	0.518	0.623
ENSMUSG00000018012	2.359	2.521	2.19	-0.305	0.398	-0.718	0.065	0.274	0.05	0.19
ENSMUSG00000018040	0.882	0.9	0.83	-0.086	0.74	-0.112	0.591	0.814	0.648	0.678
ENSMUSG00000018042	3.076	3.085	3.066	-0.057	0.354	-0.144	0.501	0.758	0.6	0.657
ENSMUSG00000018076	6.507	6.534	6.498	0.086	0.468	0.199	0.565	0.82	0.635	0.695
ENSMUSG00000018102	2.455	1.737	2.798	1.047	0.611	1.632	0	0.003	0	0.004
ENSMUSG00000018126	0.18	0.236	0.141	-0.207	1.015	-0.188	0.402	0.689	0.519	0.614
ENSMUSG00000018143	-2.708	-3.073	-2.305	0.635	2.467	0.19	0.572	0.793	0.39	0.537
ENSMUSG00000018166	4.064	3.921	4.188	0.295	0.323	0.935	0.008	0.102	0.012	0.088
ENSMUSG00000018169	-3.549	-3.783	-3.284	0.389	3.38	0.095	0.56	0.787	0.615	0.658
ENSMUSG00000018189	4.144	3.912	4.182	0.132	0.634	0.207	0.292	0.638	0.525	0.643
ENSMUSG00000018199	4.537	4.461	4.683	0.203	0.42	0.53	0.129	0.456	0.166	0.39
ENSMUSG00000018211	-5.982	-6.373	-5.417	1.027	4.194	0.227	0.399	0.657	0.417	0.52
ENSMUSG00000018217	0.15	0.038	0.295	0.21	0.885	0.234	0.479	0.737	0.442	0.573
ENSMUSG00000018239	-0.17	-0.189	-0.142	0.138	1.089	0.121	0.516	0.764	0.605	0.654
ENSMUSG00000018263	-6.03	-6.049	-6.007	0.046	4.321	0.01	0.527	0.755	0.543	0.613
ENSMUSG00000018287	2.852	2.824	2.877	0.088	0.37	0.235	0.356	0.658	0.498	0.603
ENSMUSG00000018293	4.933	4.978	4.819	-0.184	0.47	-0.419	0.186	0.531	0.141	0.362
ENSMUSG00000018322	5.245	5.217	5.289	0.093	0.355	0.235	0.321	0.656	0.415	0.582
ENSMUSG00000018326	6.35	6.245	6.437	0.116	0.356	0.327	0.486	0.777	0.389	0.58
ENSMUSG00000018334	0.547	0.578	0.507	-0.138	1.227	-0.119	0.648	0.851	0.67	0.691
ENSMUSG00000018339	0.627	0.755	0.494	-0.401	1.092	-0.358	0.13	0.444	0.226	0.425
ENSMUSG00000018340	5.527	5.414	5.633	0.188	0.263	0.714	0.02	0.181	0.026	0.151
ENSMUSG00000018341	2.543	2.529	2.564	0.029	0.438	0.065	0.669	0.859	0.691	0.695
ENSMUSG00000018347	3.359	3.296	3.409	0.073	0.366	0.202	0.564	0.8	0.52	0.621
ENSMUSG00000018377	4.977	4.988	4.965	0.001	0.363	0.002	0.796	0.925	0.83	0.747
ENSMUSG00000018379	3.369	3.366	3.372	-0.025	0.889	-0.03	0.821	0.935	0.867	0.758
ENSMUSG00000018387	-0.405	-0.262	-0.545	-0.348	1.11	-0.282	0.306	0.603	0.392	0.536
ENSMUSG00000018398	4.236	4.308	4.15	-0.164	0.491	-0.347	0.286	0.629	0.333	0.535
ENSMUSG00000018401	1.227	1.288	1.113	-0.226	0.891	-0.237	0.373	0.682	0.45	0.587
ENSMUSG00000018405	-3.572	-3.37	-3.811	-0.425	3.165	-0.112	0.514	0.762	0.563	0.636
ENSMUSG00000018415	4.032	4.071	3.966	-0.071	0.504	-0.143	0.653	0.857	0.647	0.687
ENSMUSG00000018427	6.452	6.362	6.612	0.268	0.384	0.761	0.019	0.184	0.017	0.125
ENSMUSG00000018442	-1.02	-1.069	-0.984	0.152	1.616	0.085	0.589	0.817	0.708	0.705
ENSMUSG00000018446	4.437	4.366	4.491	0.056	0.378	0.131	0.754	0.906	0.645	0.684
ENSMUSG00000018470	3.28	3.69	3.145	-0.468	0.828	-0.51	0.08	0.372	0.131	0.351
ENSMUSG00000018476	1.684	1.843	1.441	-0.401	0.654	-0.594	0.047	0.266	0.062	0.223
ENSMUSG00000018479	-5.021	-4.817	-5.25	-0.35	4.14	-0.075	0.511	0.764	0.568	0.636
ENSMUSG00000018481	6.613	6.642	6.557	-0.043	0.372	-0.128	0.631	0.852	0.687	0.705
ENSMUSG00000018486	-3.849	-3.7	-4.11	-0.41	2.856	-0.118	0.474	0.73	0.517	0.603
ENSMUSG00000018500	1.308	1.316	1.295	-0.056	0.587	-0.082	0.509	0.765	0.615	0.656
ENSMUSG00000018507	-2.526	-2.625	-2.42	0.265	1.935	0.104	0.61	0.824	0.566	0.632
ENSMUSG00000018543	-2.218	-2.392	-1.98	0.446	1.526	0.267	0.424	0.669	0.39	0.52
ENSMUSG00000018547	3.629	3.664	3.593	-0.037	0.284	-0.123	0.666	0.855	0.615	0.66
ENSMUSG00000018559	-3.384	-3.678	-3.147	0.53	2.369	0.181	0.443	0.693	0.48	0.562
ENSMUSG00000018567	1.716	1.72	1.71	-0.032	0.817	-0.033	0.619	0.839	0.759	0.725
ENSMUSG00000018570	-5.322	-5.122	-5.578	-0.348	4.083	-0.078	0.507	0.758	0.575	0.631
ENSMUSG00000018572	0.354	0.296	0.412	0.121	0.713	0.162	0.482	0.74	0.507	0.606
ENSMUSG00000018581	-0.706	-0.779	-0.539	0.188	2.184	0.08	0.72	0.885	0.734	0.714
ENSMUSG00000018583	-1.824	-1.843	-1.805	-0.054	1.641	-0.022	0.568	0.802	0.669	0.682
ENSMUSG00000018585	2.272	2.333	2.241	-0.113	0.528	-0.203	0.515	0.764	0.475	0.592
ENSMUSG00000018589	4.022	4.038	4.006	-0.042	0.492	-0.087	0.821	0.935	0.7	0.708
ENSMUSG00000018595	-3.528	-3.688	-3.34	0.351	3.154	0.091	0.524	0.767	0.56	0.629
ENSMUSG00000018599	-0.211	-0.108	-0.368	-0.253	0.977	-0.239	0.331	0.627	0.431	0.55
ENSMUSG00000018604	-2.519	-2.296	-2.81	-0.568	2.029	-0.229	0.307	0.612	0.363	0.507
ENSMUSG00000018634	2.759	2.839	2.66	-0.174	0.579	-0.288	0.356	0.673	0.362	0.54
ENSMUSG00000018648	3.424	3.511	3.319	-0.051	0.67	-0.069	0.845	0.945	0.816	0.744
ENSMUSG00000018654	-4.005	-4.166	-3.906	0.171	3.131	0.045	0.54	0.772	0.585	0.635
ENSMUSG00000018659	2.178	2.298	2.022	-0.286	0.506	-0.475	0.089	0.361	0.088	0.255
ENSMUSG00000018666	1.204	0.936	1.448	0.538	0.505	1.037	0.004	0.058	0.005	0.043
ENSMUSG00000018678	3.506	3.424	3.569	0.12	0.48	0.24	0.358	0.675	0.496	0.621
ENSMUSG00000018698	-6.192	-6.056	-6.39	-0.217	4.148	-0.047	0.504	0.748	0.546	0.62
ENSMUSG00000018707	9.94	9.999	9.851	-0.133	0.183	-0.614	0.055	0.321	0.034	0.185
ENSMUSG00000018727	-0.784	-0.72	-0.85	-0.1	0.947	-0.095	0.61	0.814	0.59	0.642
ENSMUSG00000018733	-0.109	-0.136	-0.082	0.087	0.96	0.084	0.618	0.826	0.641	0.669
ENSMUSG00000018736	-2.367	-2.383	-2.354	0.099	2.439	0.026	0.64	0.844	0.656	0.676
ENSMUSG00000018740	0.45	0.535	0.35	-0.29	0.838	-0.326	0.25	0.554	0.343	0.5
ENSMUSG00000018750	1.672	1.623	1.731	0.132	0.977	0.134	0.59	0.822	0.632	0.675
ENSMUSG00000018770	4.653	4.634	4.66	0.034	0.393	0.076	0.51	0.783	0.734	0.716
ENSMUSG00000018774	1.848	1.709	2.087	0.382	0.514	0.693	0.045	0.246	0.05	0.192
ENSMUSG00000018776	-2.511	-2.208	-2.951	-0.82	2.478	-0.275	0.286	0.578	0.27	0.434
ENSMUSG00000018800	0.859	0.824	0.895	0.078	0.791	0.09	0.6	0.826	0.669	0.689
ENSMUSG00000018820	5.37	5.439	5.324	-0.116	0.333	-0.344	0.183	0.524	0.229	0.452
ENSMUSG00000018821	1.949	1.94	1.965	-0.063	0.718	-0.095	0.629	0.84	0.722	0.712
ENSMUSG00000018822	0.461	0.465	0.451	-0.031	0.982	-0.028	0.706	0.879	0.724	0.711
ENSMUSG00000018830	3.021	2.943	3.088	0.177	0.468	0.363	0.201	0.535	0.254	0.461
ENSMUSG00000018841	2.099	2.05	2.123	0.064	0.47	0.132	0.616	0.823	0.645	0.674
ENSMUSG00000018844	1.504	1.486	1.53	0.03	0.574	0.05	0.662	0.855	0.691	0.693
ENSMUSG00000018846	6.171	6.15	6.219	0.128	0.753	0.178	0.423	0.74	0.329	0.541
ENSMUSG00000018862	-5.363	-5.348	-5.382	-0.072	4.229	-0.015	0.575	0.798	0.6	0.651
ENSMUSG00000018865	6.315	6.345	6.265	-0.149	0.454	-0.282	0.26	0.613	0.319	0.528
ENSMUSG00000018868	-5.397	-4.721	-5.973	-1.087	3.919	-0.255	0.408	0.669	0.388	0.516
ENSMUSG00000018882	0.575	0.532	0.603	0.061	0.983	0.058	0.69	0.871	0.71	0.705
ENSMUSG00000018893	-2.213	-2.005	-2.363	-0.487	1.901	-0.201	0.502	0.748	0.417	0.542
ENSMUSG00000018907	-4.654	-3.727	-6.031	-2.114	3.529	-0.545	0.139	0.392	0.109	0.259
ENSMUSG00000018919	-3.523	-3.034	-4.08	-1.138	2.868	-0.363	0.236	0.517	0.235	0.398
ENSMUSG00000018920	-1.924	-2.19	-1.639	0.433	1.782	0.189	0.63	0.83	0.429	0.561
ENSMUSG00000018921	1.49	1.663	1.264	-0.349	0.694	-0.519	0.121	0.408	0.151	0.347
ENSMUSG00000018923	0.635	0.585	0.681	0.1	0.754	0.127	0.553	0.792	0.577	0.644
ENSMUSG00000018924	-5.398	-4.695	-6.229	-1.392	3.979	-0.323	0.36	0.605	0.318	0.44
ENSMUSG00000018925	-5.538	-5.617	-5.442	0.059	4.261	0.012	0.525	0.761	0.586	0.634
ENSMUSG00000018927	-5.25	-4.529	-5.955	-1.196	4.028	-0.276	0.382	0.64	0.353	0.487
ENSMUSG00000018930	-4.549	-4.694	-4.372	0.341	4.079	0.072	0.572	0.796	0.614	0.653
ENSMUSG00000018931	-0.496	-0.42	-0.592	-0.21	0.931	-0.198	0.447	0.711	0.5	0.592
ENSMUSG00000018965	2.776	2.706	2.931	0.203	0.637	0.268	0.542	0.8	0.361	0.548
ENSMUSG00000018974	5.288	5.341	5.241	-0.063	0.27	-0.214	0.56	0.81	0.53	0.641
ENSMUSG00000018983	-4.227	-4.016	-4.595	-0.44	3.702	-0.104	0.538	0.777	0.581	0.642
ENSMUSG00000018986	-4.867	-5.361	-4.295	0.798	4.366	0.166	0.489	0.729	0.492	0.586
ENSMUSG00000018999	1.888	1.796	1.971	0.124	0.495	0.24	0.459	0.721	0.452	0.576
ENSMUSG00000019027	3.832	3.865	3.772	-0.077	0.406	-0.184	0.463	0.744	0.562	0.646
ENSMUSG00000019039	5.089	5.164	4.977	-0.211	0.309	-0.62	0.023	0.2	0.025	0.147
ENSMUSG00000019054	4.566	4.623	4.527	-0.079	0.433	-0.152	0.794	0.924	0.525	0.635
ENSMUSG00000019066	-0.488	-0.396	-0.612	-0.261	0.962	-0.251	0.328	0.617	0.416	0.54
ENSMUSG00000019080	1.769	1.89	1.606	-0.322	0.702	-0.464	0.093	0.371	0.129	0.326
ENSMUSG00000019102	-5.419	-5.67	-5.073	0.53	4.084	0.119	0.483	0.732	0.512	0.595
ENSMUSG00000019122	-2.439	-2.08	-2.85	-0.754	2.27	-0.276	0.299	0.597	0.315	0.478
ENSMUSG00000019132	5.172	5.094	5.283	0.132	0.367	0.341	0.498	0.777	0.323	0.528
ENSMUSG00000019139	4.773	4.899	4.648	-0.253	0.369	-0.673	0.065	0.338	0.03	0.161
ENSMUSG00000019146	6.231	6.098	6.312	0.167	0.315	0.513	0.156	0.496	0.14	0.365
ENSMUSG00000019158	3.347	3.556	2.879	-0.554	0.81	-0.683	0.072	0.357	0.078	0.279
ENSMUSG00000019173	2.82	2.883	2.705	-0.14	0.46	-0.287	0.455	0.737	0.409	0.563
ENSMUSG00000019178	-4.978	-4.813	-5.151	-0.351	3.819	-0.081	0.507	0.749	0.565	0.623
ENSMUSG00000019179	1.522	1.833	1.22	-0.589	0.835	-0.72	0.035	0.231	0.05	0.204
ENSMUSG00000019194	7.683	7.854	7.577	-0.235	0.554	-0.447	0.166	0.518	0.237	0.468
ENSMUSG00000019210	7.518	7.532	7.486	-0.038	0.327	-0.113	0.745	0.907	0.702	0.715
ENSMUSG00000019214	0.079	0.121	0.035	-0.122	0.782	-0.126	0.439	0.708	0.548	0.611
ENSMUSG00000019230	-4.061	-3.787	-4.278	-0.506	3.513	-0.124	0.562	0.782	0.557	0.618
ENSMUSG00000019232	2.391	1.1	3.273	2.142	0.995	2.053	0	0	0	0.001
ENSMUSG00000019235	4.826	4.917	4.63	-0.315	0.364	-0.85	0.011	0.133	0.012	0.101
ENSMUSG00000019256	2.428	2.474	2.391	-0.123	0.45	-0.258	0.318	0.632	0.442	0.57
ENSMUSG00000019261	5.651	5.765	5.37	-0.499	0.56	-0.883	0.011	0.136	0.007	0.074
ENSMUSG00000019278	-5.624	-6.406	-4.736	1.513	4.232	0.337	0.346	0.595	0.299	0.441
ENSMUSG00000019295	1.702	1.747	1.641	-0.242	0.752	-0.301	0.226	0.555	0.332	0.522
ENSMUSG00000019297	-0.156	-0.077	-0.26	-0.189	1.045	-0.162	0.466	0.74	0.539	0.617
ENSMUSG00000019301	-2.266	-2.708	-1.844	0.924	1.785	0.52	0.133	0.392	0.158	0.329
ENSMUSG00000019303	-0.773	-0.645	-0.957	-0.304	0.926	-0.316	0.359	0.624	0.377	0.497
ENSMUSG00000019326	-2.101	-2.161	-2.02	0.11	1.64	0.061	0.592	0.804	0.588	0.65
ENSMUSG00000019362	4.602	4.532	4.665	0.176	0.312	0.586	0.02	0.181	0.044	0.173
ENSMUSG00000019368	-6.126	-6.182	-6.096	0.019	4.148	0.004	0.539	0.77	0.576	0.63
ENSMUSG00000019370	9.27	9.309	9.233	-0.03	0.545	-0.056	0.83	0.942	0.801	0.743
ENSMUSG00000019429	-1.68	-1.688	-1.68	-0.014	1.636	-0.007	0.641	0.84	0.689	0.692
ENSMUSG00000019432	6.699	6.75	6.677	-0.052	0.296	-0.181	0.555	0.814	0.539	0.651
ENSMUSG00000019433	5.105	5.256	4.824	-0.43	0.507	-0.837	0.008	0.111	0.009	0.086
ENSMUSG00000019437	-0.031	0.101	-0.177	-0.366	1.003	-0.365	0.237	0.546	0.286	0.47
ENSMUSG00000019461	1.663	1.849	1.418	-0.437	0.64	-0.663	0.033	0.219	0.044	0.183
ENSMUSG00000019464	3.709	3.683	3.726	0.069	0.457	0.153	0.504	0.77	0.539	0.633
ENSMUSG00000019467	6.126	6.222	6.028	-0.121	0.455	-0.298	0.332	0.672	0.373	0.568
ENSMUSG00000019470	2.859	2.954	2.73	-0.215	0.436	-0.465	0.158	0.463	0.128	0.314
ENSMUSG00000019471	6.254	6.258	6.25	0.013	0.304	0.041	0.591	0.833	0.859	0.755
ENSMUSG00000019478	3.573	3.74	3.415	-0.323	0.336	-0.893	0.012	0.126	0.012	0.091
ENSMUSG00000019487	1.346	1.303	1.374	0.152	0.786	0.205	0.452	0.73	0.565	0.645
ENSMUSG00000019489	-4.519	-3.952	-5.084	-1.262	3.491	-0.323	0.306	0.588	0.299	0.447
ENSMUSG00000019505	-5.946	-6.066	-5.803	0.307	4.097	0.066	0.522	0.757	0.55	0.62
ENSMUSG00000019528	1.963	1.984	1.932	-0.017	0.653	-0.025	0.728	0.892	0.747	0.721
ENSMUSG00000019539	-1.892	-2.099	-1.615	0.592	1.704	0.264	0.22	0.525	0.285	0.445
ENSMUSG00000019558	4.609	4.669	4.563	-0.053	0.272	-0.187	0.619	0.833	0.568	0.651
ENSMUSG00000019577	-0.797	-0.732	-0.923	-0.143	1.368	-0.067	0.472	0.753	0.658	0.682
ENSMUSG00000019579	0.798	0.778	0.822	0.057	0.668	0.079	0.606	0.822	0.643	0.674
ENSMUSG00000019659	0.439	0.477	0.389	-0.052	0.807	-0.057	0.717	0.884	0.665	0.687
ENSMUSG00000019689	2.032	2.053	2	-0.08	0.466	-0.159	0.421	0.704	0.56	0.631
ENSMUSG00000019699	5.139	5.067	5.187	0.125	0.434	0.252	0.331	0.667	0.32	0.523
ENSMUSG00000019718	-0.856	-0.743	-1.011	-0.202	1.18	-0.162	0.596	0.808	0.528	0.611
ENSMUSG00000019726	6.309	6.329	6.297	0.013	0.279	0.047	0.73	0.897	0.807	0.741
ENSMUSG00000019731	3.144	3.228	3.008	-0.213	0.538	-0.371	0.226	0.567	0.246	0.461
ENSMUSG00000019732	-2.7	-2.421	-2.907	-0.533	2.102	-0.197	0.36	0.655	0.41	0.535
ENSMUSG00000019737	0.636	0.268	1.136	0.853	0.581	1.439	0.001	0.016	0.001	0.014
ENSMUSG00000019738	0.03	0.005	0.064	0.041	0.783	0.049	0.65	0.846	0.609	0.659
ENSMUSG00000019761	2.486	2.512	2.449	-0.136	0.449	-0.3	0.264	0.579	0.388	0.536
ENSMUSG00000019762	-4.268	-3.82	-4.795	-0.804	3.497	-0.197	0.454	0.706	0.432	0.552
ENSMUSG00000019772	3.283	3.518	3.091	-0.393	0.717	-0.401	0.128	0.461	0.149	0.375
ENSMUSG00000019773	-4.179	-4.551	-3.705	0.976	3.867	0.237	0.413	0.675	0.42	0.543
ENSMUSG00000019775	2.92	3.008	2.836	-0.133	0.586	-0.226	0.56	0.804	0.511	0.627
ENSMUSG00000019779	-2.242	-2.513	-1.917	0.478	2.117	0.178	0.582	0.802	0.461	0.579
ENSMUSG00000019785	1.074	1.064	1.084	-0.011	0.653	-0.016	0.668	0.862	0.679	0.695
ENSMUSG00000019787	-4.035	-3.828	-4.211	-0.389	3.225	-0.102	0.505	0.744	0.522	0.602
ENSMUSG00000019789	1.628	1.604	1.651	0.087	0.591	0.145	0.515	0.765	0.604	0.655
ENSMUSG00000019791	1.476	1.582	1.343	-0.223	0.586	-0.356	0.304	0.611	0.261	0.448
ENSMUSG00000019792	1.682	1.791	1.558	-0.076	0.928	-0.082	0.71	0.885	0.722	0.713
ENSMUSG00000019794	1.722	1.689	1.755	0.081	0.785	0.107	0.649	0.847	0.662	0.68
ENSMUSG00000019795	2.679	2.548	2.761	0.228	0.453	0.489	0.085	0.351	0.146	0.337
ENSMUSG00000019804	4.796	4.769	4.812	0.03	0.369	0.079	0.76	0.907	0.778	0.732
ENSMUSG00000019806	0.989	1.139	0.738	-0.412	0.77	-0.523	0.107	0.39	0.125	0.313
ENSMUSG00000019808	2.206	2.382	2.004	-0.392	0.364	-1.081	0.004	0.054	0.005	0.04
ENSMUSG00000019809	-1.608	-1.542	-1.697	-0.06	1.575	-0.036	0.672	0.86	0.677	0.693
ENSMUSG00000019813	1.861	1.624	2.042	0.338	0.635	0.544	0.105	0.387	0.1	0.293
ENSMUSG00000019814	3.15	3.236	3.127	-0.113	0.54	-0.219	0.625	0.834	0.543	0.64
ENSMUSG00000019818	5.392	5.381	5.4	0.045	0.805	0.077	0.583	0.832	0.758	0.729
ENSMUSG00000019820	6.105	6.01	6.369	0.325	0.382	0.818	0.019	0.187	0.032	0.176
ENSMUSG00000019826	3.396	3.481	3.306	-0.163	0.279	-0.573	0.087	0.33	0.1	0.273
ENSMUSG00000019831	7.546	7.605	7.499	-0.079	0.18	-0.454	0.158	0.496	0.18	0.404
ENSMUSG00000019832	0.152	0.211	0.12	-0.047	0.811	-0.054	0.678	0.864	0.635	0.672
ENSMUSG00000019837	2.82	2.738	2.906	0.171	0.348	0.426	0.135	0.438	0.143	0.326
ENSMUSG00000019838	-3.31	-3.307	-3.314	-0.092	2.778	-0.025	0.563	0.795	0.613	0.658
ENSMUSG00000019845	0.543	0.518	0.569	0.041	0.586	0.069	0.577	0.797	0.628	0.658
ENSMUSG00000019848	-0.799	-1.013	-0.626	0.367	0.908	0.395	0.235	0.519	0.276	0.439
ENSMUSG00000019849	4.443	4.489	4.411	-0.074	0.224	-0.324	0.358	0.646	0.358	0.512
ENSMUSG00000019851	1.941	1.9	1.993	0.038	0.576	0.058	0.706	0.88	0.686	0.694
ENSMUSG00000019852	6.431	6.751	6.362	-0.299	0.496	-0.528	0.11	0.433	0.156	0.386
ENSMUSG00000019853	0.113	0.043	0.196	0.127	0.864	0.137	0.589	0.81	0.577	0.64
ENSMUSG00000019856	4.748	4.672	4.883	0.232	0.484	0.503	0.085	0.382	0.087	0.294
ENSMUSG00000019857	2.912	2.781	3.041	0.285	0.555	0.539	0.081	0.356	0.098	0.288
ENSMUSG00000019861	5.762	5.76	5.766	0.074	0.398	0.16	0.368	0.698	0.564	0.658
ENSMUSG00000019864	2.937	2.937	2.94	0.011	0.368	0.028	0.693	0.872	0.725	0.709
ENSMUSG00000019865	0.998	1.208	0.736	-0.558	0.812	-0.664	0.031	0.22	0.049	0.193
ENSMUSG00000019866	0.082	0.213	-0.054	-0.227	0.955	-0.241	0.466	0.73	0.452	0.58
ENSMUSG00000019867	-5.827	-5.827	-5.828	-0.036	4.202	-0.01	0.53	0.775	0.569	0.641
ENSMUSG00000019872	1.654	1.583	1.757	0.166	0.523	0.306	0.395	0.677	0.399	0.539
ENSMUSG00000019873	2.468	2.315	2.656	0.37	0.362	1.007	0.005	0.072	0.007	0.057
ENSMUSG00000019874	3.008	3.089	2.945	-0.133	0.409	-0.255	0.695	0.876	0.388	0.547
ENSMUSG00000019876	2.09	1.966	2.181	0.162	0.676	0.228	0.505	0.773	0.5	0.62
ENSMUSG00000019877	9.543	9.479	9.564	0.067	0.417	0.208	0.496	0.787	0.46	0.623
ENSMUSG00000019878	3.945	3.894	3.966	0.019	0.523	0.035	0.784	0.918	0.833	0.746
ENSMUSG00000019880	2.594	2.44	2.668	0.118	0.808	0.131	0.79	0.921	0.679	0.699
ENSMUSG00000019883	1.972	1.897	2.066	0.126	0.485	0.262	0.451	0.719	0.464	0.58
ENSMUSG00000019889	5.342	5.46	5.307	-0.159	0.522	-0.289	0.143	0.482	0.249	0.467
ENSMUSG00000019890	2.775	2.716	2.865	0.171	1.343	0.128	0.479	0.772	0.568	0.663
ENSMUSG00000019891	-0.153	-0.428	0.125	0.52	0.988	0.479	0.235	0.539	0.149	0.339
ENSMUSG00000019892	-1.567	-1.661	-1.447	0.273	1.345	0.195	0.48	0.729	0.511	0.594
ENSMUSG00000019893	-6.014	-6.356	-5.723	0.655	4.164	0.146	0.456	0.701	0.451	0.563
ENSMUSG00000019894	5.489	5.456	5.552	0.102	0.551	0.178	0.536	0.804	0.455	0.612
ENSMUSG00000019897	2.156	1.977	2.295	0.311	0.431	0.705	0.041	0.231	0.05	0.187
ENSMUSG00000019899	2.219	1.961	2.541	0.6	0.459	1.33	0	0.014	0.001	0.013
ENSMUSG00000019905	-6.148	-6.141	-6.155	-0.061	4.307	-0.012	0.506	0.755	0.516	0.609
ENSMUSG00000019906	2.619	2.553	2.666	0.106	0.375	0.277	0.365	0.657	0.434	0.565
ENSMUSG00000019907	5.973	5.872	6.061	0.185	0.35	0.481	0.112	0.432	0.13	0.353
ENSMUSG00000019913	-4.934	-4.685	-5.147	-1.006	4.89	-0.189	0.471	0.721	0.534	0.609
ENSMUSG00000019916	5.745	5.513	5.765	0.224	0.538	0.493	0.086	0.39	0.225	0.456
ENSMUSG00000019917	0.942	0.833	1.116	0.284	0.638	0.39	0.242	0.528	0.225	0.402
ENSMUSG00000019929	2.084	2.206	1.852	-0.314	1.331	-0.256	0.36	0.685	0.333	0.526
ENSMUSG00000019932	-5.17	-5.351	-5.016	0.186	3.926	0.044	0.527	0.769	0.575	0.644
ENSMUSG00000019933	-5.386	-5.553	-5.044	0.57	4.258	0.121	0.52	0.753	0.574	0.621
ENSMUSG00000019935	1.578	1.65	1.51	-0.175	0.666	-0.266	0.329	0.633	0.382	0.531
ENSMUSG00000019936	1.797	1.554	2.086	0.532	0.897	0.602	0.04	0.262	0.044	0.198
ENSMUSG00000019943	7.531	7.304	7.775	0.437	0.353	1	0.002	0.055	0.003	0.041
ENSMUSG00000019944	2.168	2.167	2.169	0.01	0.507	0.02	0.71	0.884	0.736	0.714
ENSMUSG00000019945	0.093	-0.024	0.199	0.237	0.909	0.252	0.374	0.645	0.43	0.549
ENSMUSG00000019947	4.45	4.338	4.578	0.229	0.323	0.683	0.029	0.219	0.037	0.181
ENSMUSG00000019948	3.24	3.062	3.434	0.334	0.705	0.486	0.083	0.372	0.1	0.306
ENSMUSG00000019951	6.419	6.423	6.409	-0.043	0.186	-0.221	0.226	0.568	0.482	0.608
ENSMUSG00000019960	5.779	5.795	5.745	-0.05	0.389	-0.126	0.532	0.803	0.724	0.719
ENSMUSG00000019961	1.43	1.38	1.491	0.077	0.513	0.152	0.561	0.791	0.56	0.627
ENSMUSG00000019966	1.337	1.338	1.336	-0.004	0.854	-0.004	0.766	0.911	0.773	0.729
ENSMUSG00000019969	5.792	5.777	5.806	0.033	0.167	0.186	0.558	0.804	0.537	0.631
ENSMUSG00000019971	3.082	2.907	3.281	0.369	0.986	0.418	0.108	0.423	0.103	0.31
ENSMUSG00000019977	-5.639	-5.64	-5.632	0.026	4.158	0.005	0.54	0.768	0.587	0.642
ENSMUSG00000019978	4.896	4.808	5.07	0.275	0.253	1.027	0.002	0.043	0.003	0.039
ENSMUSG00000019982	-0.843	-0.965	-0.711	0.312	1.223	0.205	0.351	0.657	0.386	0.527
ENSMUSG00000019984	5.298	5.301	5.293	-0.032	0.231	-0.141	0.541	0.789	0.626	0.675
ENSMUSG00000019986	6.82	6.96	6.685	-0.26	0.482	-0.533	0.051	0.308	0.023	0.149
ENSMUSG00000019987	-4.518	-4.026	-5.164	-0.988	3.636	-0.243	0.386	0.655	0.388	0.521
ENSMUSG00000019988	-0.204	-0.276	-0.122	0.192	1.096	0.175	0.483	0.738	0.535	0.619
ENSMUSG00000019989	-2.534	-3.001	-2.156	0.835	2.238	0.319	0.299	0.583	0.208	0.385
ENSMUSG00000019990	7.115	7.023	7.266	0.26	0.575	0.512	0.228	0.585	0.117	0.343
ENSMUSG00000019992	-2.938	-3.64	-2.613	1.019	2.825	0.333	0.144	0.43	0.252	0.412
ENSMUSG00000019996	5.253	5.076	5.599	0.468	0.34	1.3	0.001	0.032	0.002	0.03
ENSMUSG00000019997	1.371	1.524	0.906	-0.765	1.089	-0.671	0.029	0.22	0.041	0.187
ENSMUSG00000019998	6.205	6.178	6.212	0.067	0.547	0.13	0.465	0.766	0.598	0.678
ENSMUSG00000020000	-1.314	-1.257	-1.394	-0.029	1.598	-0.017	0.628	0.837	0.69	0.694
ENSMUSG00000020007	1.198	1.247	1.124	-0.161	0.76	-0.217	0.319	0.63	0.469	0.586
ENSMUSG00000020009	3.425	3.355	3.518	0.187	0.351	0.51	0.111	0.388	0.132	0.32
ENSMUSG00000020010	-5.58	-5.589	-5.554	0.062	4.063	0.015	0.472	0.716	0.536	0.606
ENSMUSG00000020014	-0.452	0.254	-1.598	-1.91	1.118	-1.683	0	0.012	0	0.003
ENSMUSG00000020015	7.715	7.718	7.713	-0.067	0.458	-0.156	0.608	0.845	0.582	0.675
ENSMUSG00000020018	-1.138	-1.247	-0.98	0.223	1.434	0.16	0.606	0.819	0.595	0.653
ENSMUSG00000020019	0.798	1.194	0.176	-1.046	0.785	-1.335	0.002	0.036	0	0.008
ENSMUSG00000020020	-5.527	-5.149	-5.888	-0.582	4.067	-0.136	0.492	0.733	0.488	0.574
ENSMUSG00000020022	-5.895	-6.138	-5.603	0.455	4.09	0.102	0.527	0.754	0.55	0.611
ENSMUSG00000020024	4.804	4.711	4.847	0.202	0.678	0.327	0.188	0.539	0.22	0.447
ENSMUSG00000020029	6.042	5.942	6.141	0.21	0.383	0.54	0.134	0.47	0.114	0.334
ENSMUSG00000020032	2.459	2.525	2.122	-0.237	0.823	-0.297	0.453	0.745	0.492	0.628
ENSMUSG00000020034	-0.444	-0.609	-0.26	0.356	0.865	0.388	0.266	0.54	0.258	0.416
ENSMUSG00000020037	1.85	1.849	1.852	0.031	0.564	0.053	0.652	0.85	0.685	0.696
ENSMUSG00000020038	4.759	4.712	4.843	0.159	1.012	0.192	0.291	0.641	0.254	0.477
ENSMUSG00000020052	1.514	1.509	1.519	-0.073	0.681	-0.101	0.564	0.797	0.67	0.685
ENSMUSG00000020053	-1.239	-0.935	-1.553	-0.638	1.406	-0.442	0.218	0.504	0.237	0.411
ENSMUSG00000020056	1.252	1.318	1.158	-0.134	0.837	-0.151	0.531	0.783	0.595	0.656
ENSMUSG00000020057	-3.866	-4.073	-3.626	0.482	3.339	0.135	0.54	0.773	0.518	0.604
ENSMUSG00000020059	-2.532	-2.136	-3.028	-0.827	2.068	-0.373	0.23	0.529	0.243	0.421
ENSMUSG00000020062	-5.087	-5.957	-4.124	1.69	4.027	0.387	0.285	0.537	0.253	0.399
ENSMUSG00000020064	4.571	4.603	4.558	-0.059	0.589	-0.112	0.836	0.942	0.702	0.709
ENSMUSG00000020067	1.372	1.525	1.253	-0.315	0.781	-0.41	0.163	0.473	0.226	0.424
ENSMUSG00000020072	-3.546	-3.559	-3.525	0.052	3.35	0.012	0.605	0.82	0.678	0.687
ENSMUSG00000020074	5.379	5.294	5.501	0.274	0.666	0.467	0.049	0.301	0.036	0.186
ENSMUSG00000020075	3.214	3.251	3.166	-0.065	0.323	-0.188	0.607	0.819	0.57	0.637
ENSMUSG00000020076	2.427	2.359	2.472	0.122	0.519	0.237	0.365	0.66	0.498	0.598
ENSMUSG00000020078	5.065	4.978	5.085	0.059	0.558	0.114	0.538	0.805	0.73	0.719
ENSMUSG00000020081	-3.738	-3.366	-4.08	-0.773	3.471	-0.199	0.436	0.699	0.478	0.584
ENSMUSG00000020086	2.033	2.105	1.906	-0.218	0.474	-0.448	0.169	0.47	0.215	0.403
ENSMUSG00000020087	3.771	3.864	3.644	-0.18	0.554	-0.332	0.257	0.6	0.203	0.423
ENSMUSG00000020088	4.563	4.513	4.589	0.125	0.298	0.396	0.135	0.447	0.219	0.432
ENSMUSG00000020090	-3.451	-3.428	-3.509	-0.071	2.795	-0.02	0.573	0.802	0.67	0.684
ENSMUSG00000020091	4.351	4.365	4.316	-0.028	0.311	-0.087	0.757	0.906	0.732	0.714
ENSMUSG00000020092	2.802	2.85	2.756	-0.082	0.504	-0.162	0.527	0.785	0.588	0.658
ENSMUSG00000020096	-2.155	-1.998	-2.363	-0.368	1.634	-0.196	0.372	0.665	0.474	0.577
ENSMUSG00000020098	1.072	1.213	0.87	-0.327	0.761	-0.427	0.207	0.521	0.226	0.429
ENSMUSG00000020099	4.824	4.585	4.912	0.374	0.511	0.708	0.016	0.165	0.021	0.137
ENSMUSG00000020101	3.032	2.954	3.104	0.119	0.415	0.243	0.545	0.791	0.393	0.552
ENSMUSG00000020102	3.507	3.568	3.418	-0.142	0.389	-0.32	0.459	0.745	0.276	0.466
ENSMUSG00000020105	1.053	1.121	0.956	-0.177	0.589	-0.27	0.299	0.594	0.376	0.509
ENSMUSG00000020107	4.695	4.713	4.672	0.019	0.32	0.059	0.689	0.873	0.741	0.718
ENSMUSG00000020108	4.089	3.928	4.303	0.434	0.436	1.144	0.005	0.083	0.001	0.024
ENSMUSG00000020109	3.908	3.975	3.855	-0.151	0.364	-0.421	0.131	0.432	0.192	0.394
ENSMUSG00000020111	6.348	6.356	6.339	-0.016	0.185	-0.062	0.762	0.909	0.737	0.718
ENSMUSG00000020115	5.261	5.369	5.193	-0.204	0.33	-0.625	0.054	0.3	0.051	0.215
ENSMUSG00000020116	1.863	1.83	1.913	0.084	0.729	0.113	0.594	0.818	0.635	0.678
ENSMUSG00000020120	-1.446	-1.587	-1.291	0.353	1.591	0.187	0.384	0.678	0.443	0.564
ENSMUSG00000020123	-1.561	-1.559	-1.563	-0.133	2.192	-0.055	0.655	0.853	0.683	0.699
ENSMUSG00000020124	5.61	5.618	5.606	-0.058	0.42	-0.152	0.707	0.888	0.664	0.7
ENSMUSG00000020125	-6.105	-6.431	-5.776	0.609	4.131	0.129	0.45	0.696	0.478	0.571
ENSMUSG00000020130	4.568	4.402	4.704	0.274	0.462	0.617	0.037	0.258	0.048	0.212
ENSMUSG00000020131	-0.734	-0.375	-1.272	-0.943	0.962	-0.947	0.01	0.101	0.01	0.067
ENSMUSG00000020132	5.265	5.141	5.368	0.242	0.424	0.61	0.028	0.223	0.027	0.157
ENSMUSG00000020133	4.11	4.089	4.131	-0.037	0.487	-0.084	0.608	0.837	0.787	0.735
ENSMUSG00000020134	2.535	2.516	2.556	0.029	0.39	0.07	0.72	0.885	0.707	0.699
ENSMUSG00000020135	1.939	1.935	1.944	0.001	0.537	0.002	0.741	0.897	0.713	0.706
ENSMUSG00000020137	3.56	3.588	3.534	-0.023	0.786	-0.03	0.823	0.937	0.813	0.741
ENSMUSG00000020142	5.739	5.821	5.641	-0.181	0.204	-0.818	0.013	0.146	0.014	0.103
ENSMUSG00000020149	2.03	2.052	2.012	-0.035	0.772	-0.049	0.769	0.912	0.794	0.734
ENSMUSG00000020150	0.877	0.714	1.046	0.332	0.68	0.489	0.141	0.425	0.159	0.347
ENSMUSG00000020152	0.031	0.078	-0.084	-0.103	1.159	-0.081	0.669	0.86	0.673	0.69
ENSMUSG00000020154	2.072	2.007	2.128	0.166	0.563	0.287	0.323	0.635	0.413	0.561
ENSMUSG00000020155	-0.807	-0.842	-0.749	0.084	1.343	0.036	0.617	0.834	0.641	0.676
ENSMUSG00000020160	-1.1	-1.534	-0.575	1.065	1.347	0.769	0.02	0.164	0.022	0.121
ENSMUSG00000020163	-0.394	-0.359	-0.427	0	1.166	0	0.574	0.802	0.689	0.69
ENSMUSG00000020169	-3.095	-3.279	-2.951	0.65	3.294	0.164	0.471	0.715	0.497	0.598
ENSMUSG00000020170	5.984	5.98	5.988	0.004	0.24	0.015	0.808	0.927	0.799	0.738
ENSMUSG00000020171	3.996	4.011	3.986	-0.018	0.288	-0.068	0.687	0.87	0.711	0.707
ENSMUSG00000020173	1.18	1.178	1.181	0.028	0.636	0.043	0.642	0.843	0.68	0.689
ENSMUSG00000020175	0.469	0.646	0.296	-0.387	0.729	-0.521	0.118	0.384	0.149	0.324
ENSMUSG00000020177	-5.969	-6.23	-5.663	0.673	4.234	0.14	0.484	0.73	0.484	0.585
ENSMUSG00000020178	7.263	7.182	7.312	0.149	0.525	0.261	0.32	0.667	0.241	0.471
ENSMUSG00000020180	4.255	3.944	4.412	0.393	0.549	0.651	0.036	0.255	0.071	0.261
ENSMUSG00000020185	-1.904	-1.761	-2.076	-0.405	1.74	-0.203	0.308	0.615	0.468	0.576
ENSMUSG00000020186	1.005	1.066	0.939	-0.085	0.949	-0.089	0.695	0.876	0.654	0.685
ENSMUSG00000020189	7.801	7.715	8.103	0.364	0.727	0.42	0.122	0.457	0.16	0.396
ENSMUSG00000020190	2.65	2.738	2.572	-0.19	0.594	-0.313	0.298	0.626	0.316	0.507
ENSMUSG00000020191	-3.681	-3.416	-4.051	-0.511	2.983	-0.144	0.507	0.755	0.519	0.607
ENSMUSG00000020193	0.42	0.449	0.39	-0.102	0.767	-0.134	0.567	0.797	0.61	0.655
ENSMUSG00000020196	5.05	5.244	4.903	-0.299	0.305	-0.955	0.006	0.09	0.01	0.086
ENSMUSG00000020198	7.566	7.659	7.51	-0.152	0.186	-0.819	0.01	0.123	0.013	0.104
ENSMUSG00000020205	4.252	4.286	4.081	-0.162	0.39	-0.372	0.391	0.707	0.344	0.541
ENSMUSG00000020212	2.36	2.341	2.384	0.108	0.493	0.216	0.34	0.645	0.492	0.603
ENSMUSG00000020216	1.332	1.233	1.431	0.19	0.656	0.28	0.376	0.663	0.389	0.538
ENSMUSG00000020218	-1.386	-1.457	-1.274	0.308	1.408	0.21	0.456	0.71	0.501	0.593
ENSMUSG00000020219	4.618	4.692	4.586	0.002	0.555	0.003	0.866	0.953	0.888	0.763
ENSMUSG00000020224	-5.091	-5.358	-4.871	0.532	3.998	0.119	0.443	0.707	0.525	0.605
ENSMUSG00000020226	-3.791	-3.577	-4.022	-0.438	3.257	-0.107	0.545	0.785	0.567	0.637
ENSMUSG00000020227	-4.256	-4.585	-3.607	0.757	3.416	0.194	0.52	0.754	0.471	0.574
ENSMUSG00000020228	0.657	0.664	0.649	0.004	0.651	0.005	0.606	0.823	0.66	0.68
ENSMUSG00000020229	-5.984	-6.055	-5.91	0.273	4.456	0.055	0.503	0.744	0.528	0.613
ENSMUSG00000020230	3.067	3.203	2.96	-0.261	0.383	-0.672	0.046	0.257	0.057	0.207
ENSMUSG00000020241	3.169	3.407	2.999	-0.36	0.479	-0.748	0.025	0.196	0.035	0.171
ENSMUSG00000020250	5.874	5.751	5.952	0.185	0.232	0.803	0.016	0.159	0.027	0.15
ENSMUSG00000020255	4.443	4.49	4.369	-0.1	0.256	-0.353	0.337	0.65	0.269	0.463
ENSMUSG00000020257	7.012	7.037	6.933	-0.093	0.279	-0.274	0.378	0.705	0.326	0.537
ENSMUSG00000020258	-0.955	-0.745	-1.261	-0.449	1.306	-0.33	0.318	0.621	0.336	0.506
ENSMUSG00000020260	2.462	2.427	2.497	0.093	0.372	0.25	0.341	0.622	0.443	0.556
ENSMUSG00000020261	0.722	0.672	0.8	0.135	0.792	0.173	0.53	0.762	0.554	0.624
ENSMUSG00000020262	0.524	0.509	0.54	0.064	0.642	0.091	0.552	0.785	0.608	0.652
ENSMUSG00000020264	-5.042	-5.45	-4.581	0.867	3.821	0.201	0.448	0.696	0.412	0.528
ENSMUSG00000020265	3.218	3.292	3.147	-0.121	0.709	-0.159	0.724	0.892	0.614	0.681
ENSMUSG00000020267	4.419	4.335	4.476	0.172	0.4	0.435	0.122	0.436	0.126	0.324
ENSMUSG00000020268	-2.097	-1.991	-2.207	-0.185	1.761	-0.097	0.591	0.808	0.598	0.647
ENSMUSG00000020271	-2.393	-2.42	-2.368	0.05	1.716	0.028	0.581	0.804	0.606	0.659
ENSMUSG00000020272	-0.123	-0.025	-0.219	-0.168	0.957	-0.177	0.549	0.788	0.575	0.64
ENSMUSG00000020275	1.066	0.964	1.196	0.248	0.574	0.397	0.201	0.497	0.249	0.43
ENSMUSG00000020286	-5.763	-5.936	-5.527	0.457	4.18	0.1	0.481	0.735	0.555	0.621
ENSMUSG00000020287	0.394	0.598	0.154	-0.43	0.88	-0.495	0.178	0.475	0.165	0.352
ENSMUSG00000020295	-2.515	-1.718	-4.501	-2.711	2.819	-0.953	0.011	0.116	0.006	0.052
ENSMUSG00000020297	6.051	6.043	6.058	0.029	0.261	0.109	0.604	0.835	0.722	0.715
ENSMUSG00000020299	-3.331	-3.23	-3.452	-0.311	2.511	-0.092	0.51	0.762	0.574	0.641
ENSMUSG00000020300	6.586	6.558	6.63	0.111	0.475	0.19	0.515	0.796	0.443	0.611
ENSMUSG00000020307	2.438	2.483	2.349	-0.123	0.582	-0.196	0.473	0.748	0.529	0.629
ENSMUSG00000020308	4.527	4.624	4.42	-0.203	0.584	-0.362	0.178	0.524	0.165	0.391
ENSMUSG00000020309	1.959	1.791	2.208	0.469	0.9	0.518	0.06	0.318	0.06	0.232
ENSMUSG00000020310	-3.791	-3.867	-3.697	0.217	3.197	0.059	0.595	0.805	0.642	0.672
ENSMUSG00000020312	4.294	4.415	4.137	-0.295	0.587	-0.519	0.063	0.335	0.059	0.236
ENSMUSG00000020317	-2.548	-2.621	-2.436	0.206	2.47	0.063	0.619	0.827	0.649	0.678
ENSMUSG00000020323	-1.017	-0.835	-1.281	-0.473	1.236	-0.351	0.234	0.526	0.266	0.439
ENSMUSG00000020325	-1.589	-1.557	-1.617	-0.094	1.692	-0.047	0.597	0.82	0.65	0.681
ENSMUSG00000020326	3.657	3.417	3.829	0.369	0.966	0.331	0.291	0.638	0.142	0.367
ENSMUSG00000020327	0.612	0.597	0.623	0.048	0.798	0.062	0.644	0.845	0.69	0.696
ENSMUSG00000020330	-5.696	-6.069	-5.322	0.768	4.376	0.155	0.475	0.728	0.507	0.595
ENSMUSG00000020331	7.154	7.209	7.112	-0.088	0.558	-0.192	0.4	0.725	0.467	0.624
ENSMUSG00000020335	-2.171	-2.297	-1.983	0.264	1.584	0.124	0.586	0.8	0.556	0.62
ENSMUSG00000020349	5.051	5.053	5.048	0.059	0.282	0.214	0.485	0.759	0.575	0.651
ENSMUSG00000020357	-1.036	-0.972	-1.098	-0.146	1.285	-0.106	0.591	0.814	0.615	0.658
ENSMUSG00000020358	6.027	5.887	6.21	0.27	0.27	0.956	0.004	0.075	0.006	0.064
ENSMUSG00000020359	-0.499	-0.507	-0.492	0.047	1.171	0.035	0.647	0.848	0.681	0.692
ENSMUSG00000020361	4.74	4.501	4.882	0.444	0.497	0.839	0.008	0.115	0.007	0.067
ENSMUSG00000020363	-2.574	-2.727	-2.419	0.245	1.929	0.107	0.598	0.807	0.563	0.633
ENSMUSG00000020366	4.685	4.709	4.641	-0.053	0.279	-0.182	0.502	0.771	0.565	0.647
ENSMUSG00000020374	3.078	3.212	2.91	-0.374	0.596	-0.598	0.047	0.279	0.071	0.254
ENSMUSG00000020375	0.093	0.178	-0.055	-0.158	1.038	-0.153	0.62	0.835	0.631	0.671
ENSMUSG00000020376	3.292	3.239	3.344	0.083	0.269	0.297	0.426	0.696	0.374	0.522
ENSMUSG00000020377	-0.48	-0.534	-0.388	0.107	1.182	0.052	0.569	0.814	0.616	0.657
ENSMUSG00000020381	-3.11	-3.317	-2.848	0.324	3.374	0.077	0.603	0.82	0.596	0.655
ENSMUSG00000020383	-5.49	-5.452	-5.565	-0.171	4.154	-0.036	0.54	0.772	0.579	0.631
ENSMUSG00000020386	2.63	2.698	2.541	-0.134	0.484	-0.265	0.469	0.741	0.438	0.573
ENSMUSG00000020387	0.645	0.688	0.593	-0.146	0.872	-0.166	0.453	0.728	0.577	0.64
ENSMUSG00000020388	-3.154	-2.835	-3.556	-0.655	2.648	-0.214	0.431	0.699	0.436	0.554
ENSMUSG00000020390	2.097	1.883	2.241	0.372	0.46	0.813	0.011	0.119	0.017	0.1
ENSMUSG00000020392	0.992	0.983	1.003	-0.002	0.637	-0.003	0.682	0.864	0.658	0.678
ENSMUSG00000020393	0.872	0.736	1.044	0.177	0.827	0.222	0.574	0.799	0.523	0.617
ENSMUSG00000020395	-5.523	-5.458	-5.597	-0.14	4.066	-0.034	0.523	0.762	0.577	0.64
ENSMUSG00000020396	5.41	5.468	5.379	-0.142	0.317	-0.456	0.1	0.407	0.198	0.418
ENSMUSG00000020399	1.227	1.096	1.373	0.285	0.53	0.53	0.124	0.397	0.14	0.321
ENSMUSG00000020401	-6.138	-6.256	-5.955	0.181	4.096	0.038	0.483	0.727	0.503	0.592
ENSMUSG00000020405	-6.158	-6.375	-5.909	0.538	4.199	0.111	0.534	0.76	0.518	0.601
ENSMUSG00000020407	-3.541	-3.27	-3.988	-0.587	2.822	-0.18	0.473	0.725	0.482	0.572
ENSMUSG00000020411	2.211	2.003	2.44	0.453	0.489	0.921	0.008	0.098	0.014	0.089
ENSMUSG00000020412	3.618	3.679	3.534	-0.154	0.301	-0.48	0.126	0.409	0.144	0.334
ENSMUSG00000020413	-0.239	-0.256	-0.226	0.04	0.951	0.042	0.618	0.827	0.645	0.677
ENSMUSG00000020420	-0.918	-1.017	-0.82	0.231	1.183	0.19	0.458	0.715	0.528	0.606
ENSMUSG00000020423	3.412	3.455	3.39	0.009	0.903	0.01	0.853	0.949	0.88	0.76
ENSMUSG00000020424	0.249	0.261	0.235	-0.087	0.913	-0.079	0.517	0.769	0.593	0.651
ENSMUSG00000020427	0.573	0.582	0.568	-0.005	0.87	-0.007	0.67	0.861	0.726	0.71
ENSMUSG00000020429	-5.948	-6.151	-5.702	0.394	4.248	0.082	0.501	0.743	0.553	0.617
ENSMUSG00000020430	-2.348	-2.411	-2.28	0.213	1.893	0.094	0.477	0.74	0.583	0.644
ENSMUSG00000020431	7.708	7.731	7.58	-0.168	0.642	-0.25	0.303	0.653	0.328	0.541
ENSMUSG00000020432	3.348	3.307	3.404	0.1	0.422	0.214	0.397	0.697	0.404	0.55
ENSMUSG00000020434	-1.38	-1.334	-1.454	-0.14	1.167	-0.107	0.494	0.745	0.548	0.619
ENSMUSG00000020436	3.722	3.802	3.594	-0.233	0.464	-0.464	0.095	0.395	0.126	0.332
ENSMUSG00000020440	5.879	5.907	5.858	-0.083	0.409	-0.242	0.356	0.688	0.48	0.623
ENSMUSG00000020441	3.252	3.207	3.274	0.095	0.428	0.2	0.409	0.701	0.55	0.639
ENSMUSG00000020447	0.663	0.679	0.641	0.028	0.79	0.033	0.653	0.852	0.691	0.699
ENSMUSG00000020448	2.238	2.219	2.276	0.061	0.444	0.135	0.614	0.823	0.603	0.654
ENSMUSG00000020455	4.274	4.24	4.3	0.084	0.328	0.265	0.347	0.66	0.425	0.575
ENSMUSG00000020456	4.154	4.132	4.198	0.046	0.301	0.125	0.607	0.831	0.608	0.669
ENSMUSG00000020458	6.167	6.065	6.248	0.241	0.617	0.444	0.063	0.341	0.057	0.238
ENSMUSG00000020461	-4.969	-4.919	-5.076	-0.108	3.755	-0.026	0.526	0.766	0.578	0.641
ENSMUSG00000020462	0.236	0.179	0.285	0.109	1.073	0.096	0.602	0.824	0.615	0.66
ENSMUSG00000020467	-0.702	-0.756	-0.654	0.036	1.254	0.026	0.662	0.856	0.708	0.704
ENSMUSG00000020469	-5.995	-5.972	-6.025	-0.149	4.949	-0.027	0.53	0.763	0.552	0.62
ENSMUSG00000020473	-0.029	0.076	-0.092	-0.227	1.139	-0.178	0.612	0.827	0.531	0.619
ENSMUSG00000020475	2.148	2.532	1.696	-0.875	0.582	-1.473	0	0.008	0	0.004
ENSMUSG00000020476	4.962	5.051	4.906	-0.124	0.335	-0.346	0.302	0.636	0.282	0.491
ENSMUSG00000020477	2.031	2.109	1.928	-0.191	0.473	-0.405	0.206	0.499	0.242	0.416
ENSMUSG00000020482	4.241	4.167	4.347	0.288	0.497	0.572	0.059	0.321	0.092	0.295
ENSMUSG00000020483	5.725	5.719	5.741	0.019	0.498	0.036	0.705	0.889	0.88	0.761
ENSMUSG00000020484	0.651	0.427	0.873	0.425	0.837	0.493	0.139	0.432	0.144	0.338
ENSMUSG00000020485	-2.514	-2.754	-2.351	0.462	2.86	0.14	0.483	0.744	0.504	0.611
ENSMUSG00000020492	-0.023	-0.026	-0.02	0.046	1.061	0.042	0.576	0.809	0.672	0.69
ENSMUSG00000020493	-1.263	-1.467	-1.107	0.365	1.608	0.187	0.337	0.652	0.438	0.568
ENSMUSG00000020495	2.218	2.257	2.201	-0.058	0.704	-0.086	0.742	0.896	0.71	0.705
ENSMUSG00000020496	8.15	8.282	8.013	-0.304	0.416	-0.743	0.01	0.134	0.016	0.123
ENSMUSG00000020513	2.374	2.682	2.261	-0.354	0.785	-0.476	0.141	0.46	0.159	0.372
ENSMUSG00000020514	-1.505	-1.611	-1.432	0.286	1.632	0.154	0.371	0.672	0.548	0.621
ENSMUSG00000020519	3.627	3.64	3.611	-0.032	0.371	-0.081	0.655	0.856	0.691	0.7
ENSMUSG00000020520	-0.395	-0.311	-0.605	-0.232	1.063	-0.208	0.486	0.749	0.529	0.623
ENSMUSG00000020521	-1.04	-1.153	-0.884	0.308	1.04	0.288	0.357	0.634	0.401	0.526
ENSMUSG00000020522	1.066	0.858	1.233	0.333	0.634	0.471	0.208	0.503	0.191	0.379
ENSMUSG00000020525	1.872	1.723	1.996	0.289	0.522	0.522	0.11	0.395	0.131	0.321
ENSMUSG00000020526	-0.878	-0.814	-0.94	-0.115	1.268	-0.089	0.598	0.817	0.624	0.667
ENSMUSG00000020528	-5.867	-6.146	-5.629	0.482	4.272	0.104	0.516	0.744	0.522	0.595
ENSMUSG00000020532	-0.964	-1.051	-0.876	0.174	1.21	0.141	0.572	0.801	0.603	0.656
ENSMUSG00000020534	-2.741	-2.861	-2.602	0.249	1.851	0.128	0.528	0.766	0.572	0.637
ENSMUSG00000020536	1.557	1.692	1.464	-0.149	0.662	-0.233	0.479	0.748	0.502	0.609
ENSMUSG00000020544	-0.121	-0.09	-0.165	-0.099	0.743	-0.118	0.517	0.76	0.566	0.628
ENSMUSG00000020545	-6.26	-6.439	-6.061	0.371	4.276	0.076	0.509	0.748	0.537	0.61
ENSMUSG00000020547	4.065	4.159	3.944	-0.193	0.3	-0.63	0.059	0.3	0.071	0.245
ENSMUSG00000020548	-5.203	-5.078	-5.383	-0.211	4.46	-0.041	0.558	0.788	0.6	0.648
ENSMUSG00000020553	-0.066	-0.643	0.521	1.204	0.902	1.348	0	0.016	0	0.01
ENSMUSG00000020561	-1.418	-1.454	-1.381	0.078	1.347	0.036	0.649	0.851	0.57	0.634
ENSMUSG00000020562	-1.087	-1.122	-1.031	0.167	1.803	0.073	0.547	0.791	0.632	0.668
ENSMUSG00000020566	-5.973	-6.116	-5.77	0.27	4.134	0.057	0.511	0.746	0.513	0.6
ENSMUSG00000020570	0.98	0.905	1.077	0.108	0.632	0.169	0.572	0.799	0.588	0.642
ENSMUSG00000020572	5.132	5.04	5.227	0.175	0.656	0.307	0.23	0.582	0.168	0.391
ENSMUSG00000020573	-3.049	-2.864	-3.263	-0.361	1.972	-0.151	0.521	0.763	0.443	0.565
ENSMUSG00000020576	5.378	5.349	5.43	0.081	0.209	0.389	0.172	0.491	0.248	0.448
ENSMUSG00000020577	4.397	4.354	4.46	0.118	0.288	0.385	0.2	0.531	0.207	0.416
ENSMUSG00000020580	7.209	7.104	7.254	0.195	0.706	0.366	0.168	0.519	0.18	0.415
ENSMUSG00000020581	-5.593	-5.178	-5.945	-0.675	3.931	-0.149	0.477	0.73	0.473	0.576
ENSMUSG00000020583	-4.46	-4.633	-4.116	0.595	4.169	0.127	0.556	0.78	0.56	0.628
ENSMUSG00000020585	6.358	6.351	6.36	-0.03	0.313	-0.109	0.72	0.892	0.733	0.722
ENSMUSG00000020589	5.304	5.388	5.183	-0.215	0.252	-0.883	0.01	0.124	0.015	0.106
ENSMUSG00000020590	5.794	5.792	5.815	0.054	0.406	0.132	0.698	0.885	0.706	0.715
ENSMUSG00000020591	5.309	5.206	5.511	0.32	0.32	0.977	0.003	0.06	0.002	0.028
ENSMUSG00000020592	-6.13	-6.384	-5.864	0.436	4.125	0.09	0.484	0.733	0.517	0.601
ENSMUSG00000020593	4.833	4.899	4.779	-0.092	0.226	-0.413	0.331	0.642	0.267	0.455
ENSMUSG00000020594	6.812	6.806	6.82	0.003	0.28	0.014	0.872	0.956	0.893	0.763
ENSMUSG00000020598	7.787	7.73	7.824	0.055	0.223	0.202	0.892	0.964	0.593	0.678
ENSMUSG00000020601	2.315	2.316	2.315	-0.027	0.632	-0.044	0.674	0.864	0.756	0.725
ENSMUSG00000020605	1.981	2.005	1.96	-0.046	0.427	-0.108	0.587	0.81	0.654	0.681
ENSMUSG00000020607	6.132	6.124	6.136	0.009	0.227	0.043	0.767	0.911	0.824	0.746
ENSMUSG00000020608	5.029	4.971	5.135	0.196	0.627	0.331	0.169	0.513	0.111	0.323
ENSMUSG00000020609	-5.997	-5.866	-6.165	-0.218	4.303	-0.043	0.528	0.766	0.534	0.616
ENSMUSG00000020611	1.745	1.763	1.718	-0.025	0.638	-0.035	0.721	0.889	0.687	0.696
ENSMUSG00000020614	0.149	0.001	0.297	0.289	0.793	0.328	0.398	0.665	0.33	0.479
ENSMUSG00000020620	4.211	4.184	4.237	0.03	0.508	0.064	0.814	0.931	0.725	0.71
ENSMUSG00000020621	4.046	4.021	4.102	0.132	0.444	0.305	0.253	0.587	0.256	0.459
ENSMUSG00000020623	0.931	0.833	1.053	0.233	0.504	0.44	0.199	0.469	0.224	0.383
ENSMUSG00000020627	6.203	6.206	6.197	0.012	0.169	0.065	0.628	0.838	0.723	0.71
ENSMUSG00000020628	6.056	6.193	5.972	-0.197	0.233	-0.74	0.019	0.177	0.026	0.15
ENSMUSG00000020629	3.05	3.578	2.334	-1.219	0.494	-2.535	0	0	0	0.001
ENSMUSG00000020630	2.685	2.659	2.726	0.069	0.454	0.145	0.598	0.82	0.607	0.663
ENSMUSG00000020631	3.918	3.831	4.005	0.205	0.67	0.334	0.141	0.473	0.161	0.376
ENSMUSG00000020633	-4.989	-5.748	-4.124	1.511	3.795	0.368	0.279	0.552	0.243	0.405
ENSMUSG00000020634	-0.299	-0.212	-0.422	-0.165	1.172	-0.128	0.575	0.799	0.606	0.65
ENSMUSG00000020635	0.829	0.934	0.53	-0.428	0.969	-0.446	0.121	0.426	0.193	0.4
ENSMUSG00000020636	-1.834	-1.922	-1.624	0.035	2.451	0.01	0.551	0.795	0.713	0.706
ENSMUSG00000020638	2.525	2.552	2.493	-0.051	0.429	-0.118	0.634	0.834	0.621	0.666
ENSMUSG00000020639	1.857	1.885	1.813	-0.008	0.562	-0.015	0.688	0.87	0.74	0.716
ENSMUSG00000020640	5.547	5.519	5.559	0.052	0.225	0.228	0.333	0.658	0.503	0.623
ENSMUSG00000020641	-3.506	-3.872	-3.064	0.816	2.814	0.252	0.348	0.617	0.329	0.474
ENSMUSG00000020642	4.928	4.913	4.948	0.053	0.231	0.229	0.391	0.685	0.5	0.609
ENSMUSG00000020644	4.936	4.709	5.25	0.383	0.634	0.575	0.139	0.479	0.05	0.224
ENSMUSG00000020646	4.328	4.265	4.417	0.133	0.269	0.456	0.21	0.525	0.177	0.377
ENSMUSG00000020647	6.794	6.805	6.783	-0.032	0.155	-0.201	0.379	0.693	0.516	0.626
ENSMUSG00000020648	1.722	1.778	1.658	-0.082	0.757	-0.109	0.659	0.85	0.674	0.688
ENSMUSG00000020649	-5.725	-6.121	-5.313	0.735	4.135	0.158	0.501	0.732	0.516	0.586
ENSMUSG00000020650	4.589	4.55	4.667	0.163	0.778	0.215	0.312	0.657	0.224	0.444
ENSMUSG00000020651	0.667	0.803	0.412	-0.41	0.866	-0.434	0.139	0.448	0.183	0.383
ENSMUSG00000020653	-1.39	-1.376	-1.433	-0.03	1.443	-0.015	0.621	0.837	0.639	0.677
ENSMUSG00000020656	2.67	2.669	2.672	-0.066	0.537	-0.117	0.553	0.799	0.674	0.692
ENSMUSG00000020657	4.017	3.979	4.056	0.084	0.329	0.232	0.391	0.697	0.438	0.588
ENSMUSG00000020658	7.691	7.678	7.703	0.022	0.126	0.194	0.565	0.809	0.552	0.64
ENSMUSG00000020659	2.794	2.783	2.809	0.008	0.289	0.029	0.604	0.824	0.603	0.66
ENSMUSG00000020660	-0.864	-0.774	-0.995	-0.417	1.703	-0.196	0.261	0.595	0.426	0.565
ENSMUSG00000020661	6.215	6.184	6.244	0.077	0.187	0.393	0.145	0.463	0.238	0.441
ENSMUSG00000020664	5.966	5.885	6.013	0.143	0.514	0.271	0.251	0.604	0.221	0.445
ENSMUSG00000020668	7.787	7.847	7.76	-0.085	0.212	-0.396	0.197	0.547	0.169	0.396
ENSMUSG00000020669	1.273	1.186	1.355	0.215	0.718	0.293	0.321	0.621	0.391	0.538
ENSMUSG00000020671	5.718	5.665	5.773	0.091	0.216	0.443	0.138	0.454	0.192	0.403
ENSMUSG00000020676	-3.632	-3.436	-4.105	-0.495	4.046	-0.115	0.502	0.752	0.543	0.623
ENSMUSG00000020677	0.624	0.609	0.641	0.026	0.667	0.034	0.605	0.822	0.603	0.652
ENSMUSG00000020679	-5.552	-6.373	-4.483	1.781	4.057	0.412	0.242	0.495	0.213	0.368
ENSMUSG00000020681	2.395	2.244	2.559	0.307	0.538	0.55	0.087	0.352	0.096	0.282
ENSMUSG00000020682	-2.237	-2.096	-2.375	-0.246	1.652	-0.132	0.545	0.782	0.529	0.614
ENSMUSG00000020684	4.39	4.512	4.319	0.004	0.918	0.004	0.903	0.967	0.908	0.767
ENSMUSG00000020686	0.442	0.233	0.619	0.389	0.823	0.463	0.132	0.422	0.164	0.359
ENSMUSG00000020689	-1.573	-1.534	-1.602	-0.103	1.375	-0.069	0.626	0.829	0.627	0.669
ENSMUSG00000020696	-0.125	0.038	-0.309	-0.273	0.914	-0.285	0.39	0.674	0.396	0.544
ENSMUSG00000020698	-3.655	-3.852	-3.368	0.521	2.996	0.149	0.534	0.768	0.516	0.596
ENSMUSG00000020700	0.764	0.66	0.869	0.226	0.752	0.289	0.34	0.633	0.394	0.537
ENSMUSG00000020701	-0.209	-0.177	-0.234	-0.13	0.926	-0.134	0.64	0.843	0.6	0.653
ENSMUSG00000020703	-4.028	-4.151	-3.894	0.235	3.501	0.058	0.602	0.822	0.615	0.661
ENSMUSG00000020704	4.654	4.744	4.579	-0.173	0.351	-0.522	0.125	0.442	0.122	0.321
ENSMUSG00000020705	2.249	2.131	2.395	0.211	0.471	0.434	0.267	0.582	0.207	0.411
ENSMUSG00000020708	6.658	6.684	6.645	-0.029	0.266	-0.082	0.502	0.785	0.749	0.726
ENSMUSG00000020709	-0.044	-0.179	0.093	0.223	1.145	0.196	0.474	0.74	0.491	0.603
ENSMUSG00000020712	-2.838	-2.605	-3.359	-0.668	2.773	-0.208	0.381	0.663	0.403	0.541
ENSMUSG00000020713	-5.914	-6.147	-5.667	0.404	4.19	0.092	0.496	0.74	0.51	0.601
ENSMUSG00000020715	-1.827	-1.647	-2.011	-0.483	1.702	-0.224	0.276	0.593	0.38	0.52
ENSMUSG00000020720	5.022	4.968	5.048	0.057	0.406	0.138	0.504	0.781	0.593	0.667
ENSMUSG00000020722	-1.294	-1.295	-1.291	0.205	1.696	0.108	0.482	0.752	0.626	0.671
ENSMUSG00000020723	3.161	3.008	3.34	0.336	0.493	0.657	0.037	0.245	0.043	0.194
ENSMUSG00000020733	4.297	4.188	4.407	0.228	0.316	0.689	0.029	0.204	0.027	0.143
ENSMUSG00000020734	5.488	5.538	5.46	-0.038	0.302	-0.135	0.823	0.936	0.705	0.71
ENSMUSG00000020736	1.522	1.55	1.487	-0.032	0.573	-0.05	0.684	0.866	0.662	0.684
ENSMUSG00000020737	-1.369	-1.401	-1.32	-0.011	1.636	-0.007	0.665	0.86	0.697	0.701
ENSMUSG00000020738	-5.957	-6.135	-5.738	0.403	4.313	0.084	0.538	0.776	0.554	0.626
ENSMUSG00000020745	3.454	3.511	3.401	0.002	0.602	0.003	0.817	0.934	0.855	0.754
ENSMUSG00000020755	0.81	0.746	0.897	0.198	0.81	0.229	0.384	0.682	0.471	0.591
ENSMUSG00000020766	2.129	2.317	2.028	-0.242	0.615	-0.415	0.2	0.513	0.255	0.452
ENSMUSG00000020770	1.247	1.302	1.183	-0.177	0.707	-0.243	0.392	0.685	0.466	0.587
ENSMUSG00000020774	0.538	0.31	0.763	0.433	0.793	0.532	0.101	0.374	0.125	0.315
ENSMUSG00000020780	2.236	2.286	2.168	-0.067	0.46	-0.136	0.724	0.886	0.609	0.66
ENSMUSG00000020783	0.21	0.255	0.18	-0.08	0.756	-0.102	0.579	0.803	0.6	0.651
ENSMUSG00000020785	4.578	4.575	4.582	-0.035	0.354	-0.102	0.687	0.874	0.74	0.718
ENSMUSG00000020787	-4.154	-3.369	-4.992	-1.626	3.661	-0.404	0.262	0.536	0.203	0.377
ENSMUSG00000020793	-1.878	-2.433	-1.34	1.054	1.355	0.695	0.073	0.273	0.04	0.147
ENSMUSG00000020794	3.815	3.672	3.962	0.273	0.402	0.646	0.029	0.216	0.037	0.179
ENSMUSG00000020798	-4.41	-3.56	-5.345	-1.659	3.679	-0.393	0.248	0.527	0.19	0.363
ENSMUSG00000020799	-0.581	-0.551	-0.63	-0.059	1.386	-0.029	0.503	0.773	0.693	0.697
ENSMUSG00000020801	-0.385	-0.618	-0.141	0.503	1.051	0.461	0.117	0.392	0.145	0.33
ENSMUSG00000020803	1.159	0.998	1.367	0.38	0.61	0.619	0.063	0.278	0.08	0.23
ENSMUSG00000020805	-0.412	-0.372	-0.479	-0.154	1.157	-0.131	0.488	0.745	0.587	0.645
ENSMUSG00000020808	-5.574	-5.574	-5.565	0.021	4.147	0.004	0.537	0.769	0.575	0.628
ENSMUSG00000020810	5.031	4.98	5.072	0.108	0.386	0.27	0.241	0.587	0.356	0.55
ENSMUSG00000020814	0.335	0.237	0.467	0.296	1.004	0.287	0.335	0.637	0.382	0.542
ENSMUSG00000020817	5.353	5.403	5.3	-0.04	0.442	-0.091	0.829	0.938	0.75	0.725
ENSMUSG00000020821	4.39	4.4	4.38	-0.051	0.359	-0.141	0.543	0.797	0.625	0.677
ENSMUSG00000020826	-1.615	-2	-1.317	0.71	1.885	0.339	0.146	0.442	0.208	0.393
ENSMUSG00000020829	1.914	1.999	1.848	-0.173	0.495	-0.353	0.28	0.579	0.321	0.487
ENSMUSG00000020830	-4.329	-4.412	-4.241	0.153	3.442	0.041	0.545	0.775	0.598	0.642
ENSMUSG00000020832	0.619	0.684	0.516	-0.151	0.678	-0.205	0.398	0.675	0.488	0.587
ENSMUSG00000020834	-1.715	-1.671	-1.756	-0.057	1.986	-0.024	0.691	0.871	0.699	0.699
ENSMUSG00000020836	-1.463	-1.046	-1.986	-0.974	1.482	-0.601	0.068	0.305	0.071	0.221
ENSMUSG00000020839	-6.242	-6.082	-6.429	-0.246	4.289	-0.052	0.49	0.736	0.508	0.599
ENSMUSG00000020843	0.388	0.405	0.369	0.029	0.845	0.032	0.646	0.844	0.673	0.69
ENSMUSG00000020844	-0.826	-0.753	-0.916	-0.229	1.544	-0.143	0.518	0.769	0.596	0.65
ENSMUSG00000020846	3.386	3.373	3.395	0.008	0.316	0.027	0.681	0.869	0.709	0.707
ENSMUSG00000020847	-3.574	-3.781	-3.34	0.407	2.895	0.116	0.564	0.794	0.539	0.625
ENSMUSG00000020848	5.968	5.91	6.2	0.242	0.565	0.482	0.156	0.503	0.19	0.422
ENSMUSG00000020849	6.766	6.714	6.804	0.04	0.311	0.112	0.393	0.719	0.732	0.72
ENSMUSG00000020850	4.513	4.516	4.498	-0.012	0.251	-0.048	0.731	0.894	0.727	0.711
ENSMUSG00000020857	-0.829	-0.806	-0.855	-0.074	1.136	-0.053	0.542	0.779	0.559	0.629
ENSMUSG00000020869	3.864	3.884	3.832	-0.021	0.56	-0.037	0.827	0.938	0.815	0.743
ENSMUSG00000020870	1.246	1.292	1.206	-0.063	0.673	-0.082	0.695	0.871	0.655	0.68
ENSMUSG00000020871	-4.586	-4.927	-4.249	0.649	3.675	0.152	0.471	0.724	0.475	0.58
ENSMUSG00000020872	-5.596	-5.786	-5.427	0.119	4.146	0.025	0.549	0.775	0.584	0.629
ENSMUSG00000020877	-2.007	-1.659	-2.715	-0.825	2.624	-0.262	0.312	0.614	0.287	0.472
ENSMUSG00000020878	-1.312	-1.393	-1.252	0.081	1.439	0.052	0.621	0.832	0.669	0.685
ENSMUSG00000020882	3.759	3.858	3.618	-0.222	0.528	-0.4	0.288	0.63	0.194	0.42
ENSMUSG00000020884	-5.537	-4.752	-6.313	-1.379	3.959	-0.314	0.348	0.605	0.302	0.447
ENSMUSG00000020887	-1.495	-1.394	-1.594	-0.276	1.575	-0.177	0.509	0.76	0.526	0.62
ENSMUSG00000020889	3.405	3.352	3.451	0.045	1.53	0.032	0.832	0.942	0.813	0.742
ENSMUSG00000020890	-1.567	-0.828	-2.224	-1.475	1.623	-0.899	0.011	0.115	0.013	0.087
ENSMUSG00000020891	-3.356	-3.66	-3.058	0.649	2.391	0.234	0.378	0.654	0.416	0.542
ENSMUSG00000020893	3.471	3.505	3.413	-0.103	0.439	-0.226	0.436	0.732	0.506	0.618
ENSMUSG00000020902	-0.248	-0.246	-0.252	-0.064	1.236	-0.048	0.667	0.86	0.677	0.693
ENSMUSG00000020903	-0.218	-0.088	-0.331	-0.233	0.96	-0.237	0.408	0.691	0.451	0.576
ENSMUSG00000020907	-0.762	-0.742	-0.793	0.032	1.019	0.019	0.451	0.737	0.6	0.649
ENSMUSG00000020908	0.734	0.79	0.681	-0.05	1.255	-0.037	0.777	0.917	0.814	0.743
ENSMUSG00000020912	-1.28	-3.132	2.151	5.394	1.869	3.213	0	0.005	0	0.001
ENSMUSG00000020913	-5.731	-5.369	-6.126	-0.621	4.312	-0.128	0.455	0.715	0.473	0.582
ENSMUSG00000020918	5.733	5.768	5.7	-0.06	0.217	-0.26	0.537	0.79	0.409	0.565
ENSMUSG00000020919	0.22	0.301	0.124	-0.189	0.851	-0.21	0.48	0.747	0.498	0.606
ENSMUSG00000020921	0.215	0.327	0.073	-0.281	0.893	-0.268	0.265	0.58	0.359	0.509
ENSMUSG00000020923	3.347	3.262	3.409	0.171	0.315	0.565	0.078	0.324	0.12	0.294
ENSMUSG00000020925	0.937	0.786	1.1	0.334	0.488	0.652	0.071	0.274	0.083	0.218
ENSMUSG00000020928	0.225	0.106	0.38	0.343	0.841	0.371	0.186	0.495	0.253	0.43
ENSMUSG00000020930	0.198	0.218	0.145	-0.086	0.792	-0.102	0.528	0.772	0.629	0.666
ENSMUSG00000020932	1.676	1.655	1.71	0.07	0.591	0.114	0.526	0.776	0.594	0.654
ENSMUSG00000020936	1.008	0.882	1.075	0.127	0.94	0.139	0.667	0.859	0.649	0.68
ENSMUSG00000020940	-2.078	-2.221	-1.972	0.208	1.733	0.107	0.585	0.809	0.599	0.654
ENSMUSG00000020945	-5.71	-5.611	-5.774	-0.086	4.242	-0.019	0.549	0.784	0.599	0.645
ENSMUSG00000020946	4.465	4.458	4.469	0.014	0.293	0.046	0.692	0.876	0.79	0.733
ENSMUSG00000020948	3.402	3.378	3.449	0.088	0.32	0.268	0.354	0.654	0.448	0.578
ENSMUSG00000020949	5.269	5.178	5.301	0.055	0.721	0.079	0.533	0.805	0.696	0.71
ENSMUSG00000020950	1.121	1.245	0.883	-0.272	0.807	-0.288	0.38	0.684	0.381	0.547
ENSMUSG00000020952	1.687	1.84	1.569	-0.233	0.56	-0.397	0.38	0.667	0.267	0.46
ENSMUSG00000020953	5.669	5.592	5.855	0.315	0.41	0.764	0.024	0.209	0.018	0.127
ENSMUSG00000020954	5.926	5.852	5.977	0.128	0.305	0.357	0.15	0.488	0.192	0.417
ENSMUSG00000020955	3.722	3.73	3.716	-0.011	0.537	-0.02	0.813	0.932	0.819	0.745
ENSMUSG00000020956	0.947	0.846	1.046	0.163	0.747	0.211	0.515	0.766	0.515	0.616
ENSMUSG00000020961	3.077	2.878	3.307	0.426	0.492	0.802	0.009	0.11	0.013	0.09
ENSMUSG00000020962	2.82	2.657	3.047	0.338	0.549	0.608	0.063	0.311	0.058	0.225
ENSMUSG00000020963	-3.709	-3.294	-4.515	-1.114	3.311	-0.298	0.299	0.584	0.341	0.494
ENSMUSG00000020964	7.687	7.625	7.767	0.162	0.357	0.514	0.038	0.267	0.048	0.219
ENSMUSG00000020973	3.172	3.314	3.047	-0.286	0.629	-0.438	0.159	0.497	0.168	0.391
ENSMUSG00000020974	-1.49	-1.646	-1.324	0.293	1.326	0.202	0.478	0.743	0.448	0.573
ENSMUSG00000020982	5.067	4.924	5.143	0.17	0.612	0.342	0.189	0.538	0.262	0.482
ENSMUSG00000020988	-0.188	-0.146	-0.26	-0.127	0.89	-0.136	0.511	0.762	0.554	0.632
ENSMUSG00000020990	2.761	2.91	2.651	-0.272	0.428	-0.594	0.054	0.278	0.073	0.231
ENSMUSG00000020992	0.224	0.4	0.074	-0.341	0.726	-0.449	0.183	0.471	0.225	0.404
ENSMUSG00000020993	3.108	3.117	3.101	0.03	0.468	0.059	0.635	0.846	0.765	0.726
ENSMUSG00000020994	6.229	5.982	6.33	0.374	0.43	0.873	0.008	0.117	0.008	0.081
ENSMUSG00000021000	4.374	4.289	4.435	0.039	0.45	0.089	0.703	0.879	0.732	0.714
ENSMUSG00000021003	4.526	4.516	4.535	0.021	0.403	0.051	0.767	0.91	0.775	0.73
ENSMUSG00000021009	2.884	2.879	2.896	0.02	0.328	0.058	0.674	0.853	0.669	0.68
ENSMUSG00000021010	1.955	2.084	1.683	-0.355	0.741	-0.457	0.169	0.491	0.181	0.396
ENSMUSG00000021012	2.214	2.375	1.977	-0.33	0.696	-0.448	0.111	0.412	0.141	0.352
ENSMUSG00000021018	-2.972	-3.049	-2.831	0.231	2.862	0.066	0.566	0.794	0.638	0.666
ENSMUSG00000021022	1.96	1.927	1.98	0.119	0.877	0.13	0.594	0.822	0.673	0.692
ENSMUSG00000021023	2.144	2.177	2.118	-0.087	0.491	-0.165	0.411	0.699	0.538	0.623
ENSMUSG00000021024	4.002	4.083	3.901	-0.128	0.501	-0.26	0.541	0.801	0.457	0.607
ENSMUSG00000021025	3.34	3.162	3.595	0.445	0.328	1.38	0	0.014	0.001	0.012
ENSMUSG00000021027	7.401	7.41	7.385	-0.022	0.458	-0.057	0.71	0.893	0.839	0.751
ENSMUSG00000021028	3.199	3.135	3.265	0.159	0.578	0.268	0.453	0.743	0.433	0.592
ENSMUSG00000021032	0.057	0.297	-0.147	-0.56	1.674	-0.297	0.163	0.491	0.209	0.416
ENSMUSG00000021033	4.293	4.389	3.903	-0.499	0.376	-1.164	0.001	0.03	0.002	0.031
ENSMUSG00000021036	3.817	3.813	3.823	0.015	0.321	0.045	0.669	0.861	0.682	0.696
ENSMUSG00000021037	6.045	5.806	6.112	0.206	0.332	0.544	0.097	0.407	0.181	0.412
ENSMUSG00000021038	5.077	5.068	5.101	0.036	0.286	0.116	0.645	0.854	0.68	0.702
ENSMUSG00000021039	3.977	3.877	4.039	0.126	0.556	0.224	0.351	0.677	0.431	0.588
ENSMUSG00000021040	2.288	2.285	2.289	0.051	0.811	0.062	0.687	0.874	0.81	0.74
ENSMUSG00000021041	-2.4	-2.199	-2.609	-0.297	2.17	-0.102	0.555	0.788	0.537	0.625
ENSMUSG00000021044	4.5	4.739	4.331	-0.399	0.296	-1.243	0	0.014	0.001	0.013
ENSMUSG00000021047	5.727	5.83	5.65	-0.181	0.429	-0.457	0.114	0.434	0.121	0.339
ENSMUSG00000021048	4.816	4.856	4.796	-0.038	0.222	-0.164	0.619	0.833	0.61	0.667
ENSMUSG00000021051	6.469	6.461	6.479	0.063	0.386	0.171	0.433	0.743	0.474	0.619
ENSMUSG00000021054	4.771	4.696	4.898	0.238	0.689	0.394	0.149	0.489	0.069	0.258
ENSMUSG00000021055	-2.019	-1.685	-2.571	-0.963	1.729	-0.477	0.112	0.368	0.129	0.291
ENSMUSG00000021056	-5.552	-6.167	-5.061	1.048	4.01	0.24	0.387	0.639	0.403	0.513
ENSMUSG00000021057	2.841	2.644	3.082	0.486	0.598	0.836	0.011	0.127	0.013	0.102
ENSMUSG00000021061	8.209	8.181	8.223	0.008	0.244	0.033	0.909	0.97	0.878	0.76
ENSMUSG00000021065	5.441	5.385	5.502	0.081	0.384	0.217	0.534	0.799	0.454	0.61
ENSMUSG00000021066	6.749	6.741	6.78	0.035	0.338	0.104	0.743	0.904	0.753	0.729
ENSMUSG00000021067	3.749	3.739	3.759	0.01	0.443	0.026	0.756	0.905	0.768	0.729
ENSMUSG00000021068	5.327	5.398	5.233	-0.146	0.304	-0.436	0.14	0.463	0.154	0.372
ENSMUSG00000021070	-2.277	-1.562	-3.856	-2.311	1.978	-1.112	0.007	0.086	0.002	0.022
ENSMUSG00000021071	7.027	7.111	6.944	-0.139	0.28	-0.414	0.224	0.579	0.162	0.394
ENSMUSG00000021072	0.663	0.626	0.704	0.067	0.628	0.104	0.566	0.798	0.568	0.635
ENSMUSG00000021076	5.357	5.337	5.37	0.041	0.509	0.081	0.797	0.926	0.729	0.72
ENSMUSG00000021078	-3.363	-3.666	-2.966	0.552	2.702	0.165	0.525	0.763	0.487	0.582
ENSMUSG00000021079	2.544	2.566	2.534	-0.109	0.612	-0.174	0.514	0.778	0.574	0.656
ENSMUSG00000021087	6.703	6.744	6.648	-0.107	0.315	-0.357	0.206	0.559	0.246	0.472
ENSMUSG00000021091	3.205	3.822	1.995	-1.822	0.527	-3.35	0	0	0	0.001
ENSMUSG00000021094	3.906	3.8	4.023	0.222	0.376	0.546	0.092	0.376	0.086	0.273
ENSMUSG00000021096	6.23	6.155	6.306	0.165	0.21	0.728	0.016	0.17	0.008	0.071
ENSMUSG00000021097	4.382	4.271	4.496	0.232	0.391	0.566	0.056	0.309	0.048	0.207
ENSMUSG00000021099	-5.577	-5.284	-5.945	-0.5	4.321	-0.107	0.533	0.765	0.563	0.627
ENSMUSG00000021101	-4.653	-4.496	-4.795	-0.217	3.579	-0.053	0.542	0.775	0.581	0.632
ENSMUSG00000021102	4.469	4.508	4.426	-0.044	0.386	-0.113	0.666	0.864	0.713	0.711
ENSMUSG00000021103	2.815	2.671	2.977	0.285	0.541	0.509	0.103	0.393	0.119	0.322
ENSMUSG00000021108	3.914	3.879	3.974	0.115	0.526	0.228	0.443	0.743	0.502	0.629
ENSMUSG00000021111	5.024	5.002	5.03	0.05	0.308	0.17	0.348	0.674	0.651	0.686
ENSMUSG00000021112	5.22	5.12	5.289	0.188	0.686	0.327	0.131	0.466	0.144	0.369
ENSMUSG00000021113	4.33	4.268	4.421	0.203	0.415	0.517	0.061	0.321	0.094	0.288
ENSMUSG00000021114	7.121	6.969	7.134	-0.029	0.477	-0.059	0.865	0.954	0.892	0.764
ENSMUSG00000021115	3.462	3.341	3.665	0.357	0.647	0.592	0.092	0.393	0.078	0.275
ENSMUSG00000021116	1.7	1.728	1.659	0.04	0.83	0.052	0.601	0.825	0.719	0.707
ENSMUSG00000021118	-2.484	-2.552	-2.436	0.009	2.113	0.004	0.627	0.835	0.701	0.695
ENSMUSG00000021120	1.88	1.978	1.77	-0.206	0.502	-0.396	0.231	0.532	0.253	0.437
ENSMUSG00000021123	-1.938	-2.028	-1.893	0.265	2.096	0.099	0.321	0.64	0.557	0.626
ENSMUSG00000021124	5.893	5.685	5.98	0.207	0.334	0.634	0.095	0.401	0.073	0.265
ENSMUSG00000021125	2.117	2.011	2.283	0.214	0.485	0.428	0.261	0.569	0.261	0.449
ENSMUSG00000021127	1.856	1.779	1.986	0.247	0.657	0.352	0.223	0.547	0.278	0.464
ENSMUSG00000021130	6.496	6.581	6.444	-0.124	0.158	-0.729	0.019	0.174	0.029	0.154
ENSMUSG00000021131	-1.054	-0.912	-1.195	-0.248	1.232	-0.178	0.516	0.761	0.464	0.586
ENSMUSG00000021133	5.399	5.393	5.407	0.019	0.169	0.116	0.625	0.837	0.653	0.684
ENSMUSG00000021134	-4.146	-4.314	-3.937	0.502	3.419	0.13	0.538	0.77	0.55	0.626
ENSMUSG00000021135	-2.45	-2.201	-2.63	-0.319	2.525	-0.109	0.602	0.82	0.635	0.668
ENSMUSG00000021136	2.998	2.992	3.007	0.02	0.447	0.037	0.742	0.897	0.68	0.692
ENSMUSG00000021140	6.507	6.574	6.466	-0.098	0.264	-0.33	0.359	0.687	0.315	0.523
ENSMUSG00000021143	7.206	7.047	7.3	0.237	0.252	0.836	0.006	0.097	0.005	0.057
ENSMUSG00000021144	3.043	3.085	3.012	-0.11	0.481	-0.216	0.431	0.719	0.489	0.607
ENSMUSG00000021147	5.918	5.93	5.882	-0.014	0.359	-0.041	0.824	0.938	0.837	0.75
ENSMUSG00000021149	4.24	4.091	4.348	0.245	0.462	0.511	0.07	0.342	0.105	0.305
ENSMUSG00000021171	5.696	5.695	5.696	-0.061	0.342	-0.165	0.573	0.821	0.633	0.689
ENSMUSG00000021175	-1.017	-0.773	-1.433	-0.674	1.158	-0.533	0.095	0.344	0.102	0.261
ENSMUSG00000021176	-3.439	-4.306	-2.607	1.719	2.457	0.642	0.077	0.292	0.041	0.153
ENSMUSG00000021178	3.427	3.356	3.569	0.112	0.451	0.265	0.432	0.728	0.472	0.608
ENSMUSG00000021179	4.215	4.253	4.177	-0.053	0.265	-0.195	0.577	0.811	0.542	0.634
ENSMUSG00000021180	5.287	5.161	5.492	0.301	0.54	0.574	0.161	0.507	0.106	0.326
ENSMUSG00000021186	2.24	2.139	2.379	0.254	0.482	0.493	0.117	0.402	0.135	0.326
ENSMUSG00000021187	-4.952	-5.266	-4.702	0.516	4.213	0.112	0.526	0.755	0.529	0.603
ENSMUSG00000021188	0.246	0.38	0.147	-0.238	1.056	-0.199	0.4	0.699	0.496	0.611
ENSMUSG00000021189	0.52	0.434	0.598	0.186	0.708	0.251	0.331	0.632	0.426	0.561
ENSMUSG00000021190	4.309	4.281	4.342	0.074	0.329	0.222	0.423	0.718	0.513	0.62
ENSMUSG00000021192	4.473	4.404	4.539	0.066	0.31	0.215	0.602	0.826	0.533	0.632
ENSMUSG00000021193	4.496	4.477	4.539	0.004	0.332	0.009	0.74	0.897	0.787	0.735
ENSMUSG00000021194	6.525	6.503	6.541	0.069	0.513	0.141	0.56	0.82	0.582	0.674
ENSMUSG00000021198	6.827	6.869	6.785	-0.113	0.284	-0.422	0.228	0.578	0.166	0.394
ENSMUSG00000021200	-2.344	-2.417	-2.247	0.082	1.977	0.034	0.604	0.826	0.645	0.679
ENSMUSG00000021203	1.115	1.027	1.261	0.2	0.559	0.336	0.349	0.636	0.33	0.495
ENSMUSG00000021206	-5.856	-5.592	-6.241	-0.623	4.203	-0.127	0.524	0.756	0.531	0.602
ENSMUSG00000021207	-6.176	-6.33	-5.965	0.407	4.416	0.087	0.531	0.755	0.563	0.614
ENSMUSG00000021208	-3.97	-4.691	-3.381	1.255	3.328	0.337	0.291	0.549	0.227	0.384
ENSMUSG00000021209	5.518	5.487	5.573	0.124	0.604	0.206	0.567	0.823	0.468	0.619
ENSMUSG00000021211	-6.169	-6.377	-5.974	0.384	4.148	0.088	0.508	0.747	0.494	0.588
ENSMUSG00000021213	-5.859	-5.78	-5.926	-0.221	4.264	-0.045	0.544	0.768	0.554	0.616
ENSMUSG00000021214	-1.387	-1.371	-1.416	-0.026	1.937	-0.011	0.589	0.82	0.729	0.714
ENSMUSG00000021215	1.711	1.605	1.829	0.197	0.616	0.307	0.308	0.626	0.355	0.523
ENSMUSG00000021216	-6.05	-6.078	-6.034	-0.025	4.275	-0.006	0.463	0.724	0.527	0.611
ENSMUSG00000021217	4.662	4.812	4.43	-0.398	0.502	-0.83	0.012	0.142	0.011	0.092
ENSMUSG00000021218	4.929	4.829	5.047	0.226	0.685	0.4	0.135	0.469	0.067	0.255
ENSMUSG00000021219	2.572	2.515	2.647	0.154	0.409	0.331	0.243	0.545	0.305	0.475
ENSMUSG00000021222	3.808	3.884	3.723	-0.17	0.31	-0.536	0.073	0.33	0.095	0.278
ENSMUSG00000021223	1.711	1.941	1.565	-0.378	0.914	-0.339	0.15	0.474	0.188	0.402
ENSMUSG00000021224	0.489	0.563	0.365	-0.117	0.754	-0.145	0.599	0.81	0.58	0.642
ENSMUSG00000021226	0.683	0.642	0.732	0.112	0.667	0.152	0.538	0.781	0.568	0.632
ENSMUSG00000021228	-1.907	-1.809	-2.049	-0.269	2.352	-0.093	0.523	0.774	0.621	0.667
ENSMUSG00000021234	1.122	1.093	1.147	0.071	0.802	0.076	0.71	0.88	0.648	0.68
ENSMUSG00000021238	4.944	4.987	4.844	-0.112	0.299	-0.343	0.27	0.602	0.282	0.485
ENSMUSG00000021239	-2.159	-2.029	-2.316	-0.307	1.805	-0.137	0.467	0.733	0.565	0.626
ENSMUSG00000021240	3.118	3.206	3.008	-0.208	0.346	-0.617	0.076	0.335	0.071	0.236
ENSMUSG00000021241	2.832	2.795	2.858	0.059	0.365	0.162	0.53	0.77	0.584	0.641
ENSMUSG00000021242	4.81	4.67	4.879	0.247	0.344	0.715	0.022	0.195	0.039	0.188
ENSMUSG00000021243	-1.087	-0.963	-1.242	-0.224	1.623	-0.074	0.635	0.846	0.596	0.646
ENSMUSG00000021244	4.974	4.912	5.118	0.166	0.306	0.468	0.143	0.467	0.157	0.376
ENSMUSG00000021245	4.737	4.657	4.908	0.211	0.487	0.461	0.14	0.469	0.107	0.319
ENSMUSG00000021248	-0.626	-0.667	-0.58	0.029	1.312	0.019	0.681	0.866	0.707	0.702
ENSMUSG00000021250	2.49	2.472	2.506	-0.027	0.845	-0.032	0.789	0.922	0.802	0.738
ENSMUSG00000021253	3.495	3.576	3.429	-0.12	0.355	-0.328	0.368	0.673	0.32	0.503
ENSMUSG00000021254	5.082	5.086	5.077	-0.002	0.211	-0.01	0.732	0.891	0.741	0.718
ENSMUSG00000021255	-3.319	-2.879	-4.091	-1.17	2.565	-0.393	0.218	0.491	0.205	0.356
ENSMUSG00000021256	3.855	4.062	3.711	-0.208	0.572	-0.383	0.259	0.606	0.242	0.465
ENSMUSG00000021257	2.867	2.962	2.78	-0.196	0.516	-0.404	0.187	0.514	0.211	0.408
ENSMUSG00000021258	4.434	4.388	4.496	0.085	0.244	0.313	0.431	0.706	0.35	0.519
ENSMUSG00000021259	7.501	7.551	7.479	-0.081	0.271	-0.308	0.249	0.6	0.287	0.506
ENSMUSG00000021260	0.938	0.82	1.004	0.208	0.999	0.207	0.458	0.735	0.547	0.632
ENSMUSG00000021262	6.178	6.219	6.113	-0.123	0.26	-0.442	0.092	0.391	0.149	0.367
ENSMUSG00000021263	0.829	0.92	0.693	-0.24	0.634	-0.377	0.24	0.529	0.3	0.459
ENSMUSG00000021264	3.099	3.067	3.157	0.065	0.366	0.177	0.555	0.795	0.572	0.649
ENSMUSG00000021265	-2.842	-3.075	-2.598	0.291	3.381	0.071	0.574	0.811	0.643	0.677
ENSMUSG00000021271	2.7	2.586	2.788	0.154	0.429	0.345	0.276	0.576	0.304	0.478
ENSMUSG00000021273	2.505	2.606	2.441	-0.17	0.478	-0.349	0.239	0.555	0.288	0.475
ENSMUSG00000021275	6.467	6.513	6.428	-0.096	0.254	-0.423	0.157	0.488	0.181	0.397
ENSMUSG00000021276	2.69	2.563	2.777	0.213	0.489	0.393	0.129	0.433	0.198	0.404
ENSMUSG00000021278	0.846	0.891	0.783	-0.251	1.169	-0.215	0.362	0.68	0.506	0.621
ENSMUSG00000021279	7.294	7.378	7.262	-0.077	0.317	-0.263	0.358	0.692	0.511	0.642
ENSMUSG00000021280	-0.871	-0.65	-1.044	-0.48	1.3	-0.339	0.227	0.539	0.295	0.459
ENSMUSG00000021282	4.097	4.177	4.026	-0.156	0.26	-0.563	0.062	0.297	0.085	0.254
ENSMUSG00000021285	6.182	6.218	6.152	-0.075	0.197	-0.35	0.181	0.514	0.218	0.431
ENSMUSG00000021286	2.951	2.838	3.117	0.268	0.402	0.63	0.056	0.277	0.069	0.233
ENSMUSG00000021290	4.479	4.418	4.5	0.008	0.795	0.009	0.819	0.935	0.864	0.757
ENSMUSG00000021294	-2.392	-2.214	-2.534	-0.336	1.633	-0.193	0.498	0.741	0.524	0.606
ENSMUSG00000021298	-5.627	-5.836	-5.441	0.274	4.247	0.061	0.502	0.748	0.547	0.621
ENSMUSG00000021301	6.278	6.302	6.256	-0.038	0.371	-0.072	0.716	0.895	0.747	0.727
ENSMUSG00000021302	0.476	0.287	0.658	0.406	0.971	0.389	0.155	0.456	0.198	0.396
ENSMUSG00000021303	0.3	0.408	0.186	-0.264	0.751	-0.341	0.295	0.579	0.343	0.49
ENSMUSG00000021306	-0.91	-0.975	-0.834	0.116	1.063	0.104	0.583	0.805	0.615	0.657
ENSMUSG00000021311	2.422	2.472	2.392	-0.09	0.337	-0.263	0.399	0.657	0.448	0.551
ENSMUSG00000021313	7.91	7.916	7.891	0.005	0.273	0.015	0.912	0.971	0.911	0.768
ENSMUSG00000021314	7.119	7.172	7.065	-0.148	0.31	-0.475	0.097	0.411	0.167	0.397
ENSMUSG00000021318	-1.094	-1.444	-0.758	0.592	1.324	0.416	0.288	0.57	0.234	0.416
ENSMUSG00000021319	-0.534	-0.144	-0.856	-0.723	1.159	-0.588	0.076	0.321	0.072	0.24
ENSMUSG00000021322	-4.772	-6.184	-3.448	2.672	3.767	0.658	0.086	0.284	0.047	0.171
ENSMUSG00000021337	-5.8	-5.926	-5.631	0.292	4.21	0.062	0.479	0.725	0.529	0.608
[truncated: 11,933 more rows]
