# Supplementary material for: Unifying the analysis of high-throughput sequencing datasets: characterizing RNA-seq, 16S rRNA gene sequencing and selective growth experiments by compositional data analysis
Source: Microbiome. 2014 May 5;2:15. doi: 10.1186/2049-2618-2-15 (PMC4030730; doi:10.1186/2049-2618-2-15)
Supplement: Additional file 2 — Excel file containing ALDEx2 output for the buccal vs tongue dorsum comparison. Column 1 contains HMP OTU identifier labels. Column 2 contains the relative abundance of each feature averaged across all samples. Columns 2 and 3 contain the average relative abundance of buccal and tongue OTU sequences. Columns 4 and 5 contain the median between- and within-condition differences. Column 6 contains the median effect size. Columns 7 and 8 contain the expected values of P and the associated Benjamini–Hochberg corrected fdr values for Welch’s t-tests and the final two columns contain the expected values for Wilcoxon tests. [file 2049-2618-2-15-S2.xls]

## Sheet: ALDEx2.0.6_buccalvstongue.txt
	rab.all.q50	rab.win.B.q50	rab.win.T.q50	diff.btw.q50	diff.win.q50	effect.q50	criteria.we.pval	criteria.we.BH	criteria.wi.pval	criteria.wi.BH
OTU_97.1	0.551	0.538	0.561	0.018	4.026	0.003	0.497	0.816	0.538	0.824
OTU_97.10	0.936	0.65	1.269	0.685	4.316	0.14	0.057	0.24	0.018	0.111
OTU_97.100	0.531	0.618	0.445	-0.127	4.186	-0.027	0.413	0.729	0.443	0.734
OTU_97.1000	0.581	0.664	0.494	-0.082	4.135	-0.014	0.389	0.713	0.406	0.67
OTU_97.10001	0.524	0.588	0.467	-0.07	4.218	-0.016	0.487	0.782	0.423	0.733
OTU_97.10002	0.514	0.537	0.496	-0.06	4.244	-0.013	0.451	0.769	0.496	0.778
OTU_97.10003	0.479	0.48	0.477	0.076	4.172	0.017	0.483	0.786	0.468	0.77
OTU_97.10005	0.711	0.809	0.638	-0.174	4.272	-0.037	0.432	0.727	0.422	0.683
OTU_97.10006	1.551	2.635	0.691	-2.03	4.592	-0.397	0	0	0	0
OTU_97.10007	0.528	0.596	0.448	-0.012	4.169	-0.004	0.453	0.747	0.463	0.765
OTU_97.10008	0.526	0.57	0.502	-0.011	4.246	-0.002	0.426	0.766	0.509	0.795
OTU_97.10011	0.554	0.59	0.525	-0.157	4.218	-0.033	0.586	0.818	0.488	0.764
OTU_97.10012	0.565	0.496	0.638	0.036	4.129	0.008	0.539	0.812	0.453	0.753
OTU_97.10014	0.605	0.559	0.655	0.042	4.297	0.008	0.482	0.801	0.487	0.797
OTU_97.10017	0.693	0.719	0.673	-0.082	4.179	-0.015	0.463	0.767	0.439	0.741
OTU_97.10021	0.615	0.582	0.637	0.074	4.213	0.016	0.619	0.882	0.509	0.826
OTU_97.10024	0.486	0.467	0.507	-0.028	4.208	-0.004	0.399	0.751	0.432	0.717
OTU_97.10025	0.843	0.609	1.085	0.486	4.237	0.101	0.19	0.495	0.125	0.341
OTU_97.10026	0.813	0.643	0.968	0.318	4.136	0.067	0.322	0.643	0.202	0.488
OTU_97.10032	0.558	0.56	0.557	-0.021	4.09	-0.004	0.494	0.804	0.521	0.784
OTU_97.10034	0.578	0.684	0.48	-0.13	4.14	-0.03	0.42	0.69	0.414	0.66
OTU_97.10035	0.538	0.557	0.517	-0.109	4.202	-0.023	0.392	0.733	0.459	0.761
OTU_97.10038	0.565	0.499	0.617	0.181	4.235	0.032	0.449	0.751	0.466	0.724
OTU_97.10040	0.525	0.576	0.477	-0.132	4.16	-0.026	0.379	0.678	0.424	0.706
OTU_97.10044	0.521	0.498	0.543	0.013	4.159	0.002	0.442	0.775	0.427	0.721
OTU_97.10047	0.554	0.568	0.545	0.029	4.167	0.007	0.58	0.861	0.582	0.848
OTU_97.10049	0.713	0.598	0.807	0.165	4.184	0.034	0.634	0.86	0.47	0.773
OTU_97.1005	1.211	0.759	1.636	0.855	4.186	0.187	0.007	0.065	0.001	0.009
OTU_97.10051	0.515	0.509	0.523	-0.009	4.234	-0.003	0.416	0.751	0.423	0.769
OTU_97.10053	0.598	0.653	0.551	-0.139	4.166	-0.026	0.519	0.81	0.504	0.77
OTU_97.10054	0.539	0.63	0.454	-0.079	4.165	-0.019	0.529	0.812	0.522	0.78
OTU_97.10056	0.635	0.718	0.533	-0.118	4.299	-0.021	0.376	0.646	0.352	0.602
OTU_97.10059	0.572	0.585	0.562	-0.112	4.178	-0.024	0.463	0.763	0.455	0.73
OTU_97.10064	0.693	0.804	0.576	-0.301	4.188	-0.058	0.327	0.625	0.277	0.568
OTU_97.10066	0.57	0.613	0.536	-0.005	4.24	-0.001	0.505	0.784	0.472	0.741
OTU_97.1007	0.546	0.581	0.51	-0.041	4.19	-0.007	0.525	0.798	0.465	0.738
OTU_97.10072	0.567	0.662	0.492	-0.152	4.205	-0.035	0.557	0.819	0.524	0.791
OTU_97.10073	0.548	0.558	0.535	-0.04	4.265	-0.009	0.521	0.82	0.426	0.76
OTU_97.10075	0.62	0.58	0.643	0.111	4.162	0.024	0.452	0.746	0.448	0.72
OTU_97.10076	0.523	0.47	0.574	0.095	4.295	0.02	0.529	0.823	0.502	0.8
OTU_97.10077	0.54	0.499	0.573	0.023	4.145	0.005	0.58	0.842	0.538	0.809
OTU_97.1008	1.018	0.944	1.101	0.188	4.289	0.037	0.298	0.638	0.354	0.651
OTU_97.10081	0.959	0.853	1.091	0.239	4.28	0.044	0.308	0.64	0.291	0.59
OTU_97.10082	0.588	0.525	0.641	0.058	4.188	0.012	0.519	0.804	0.507	0.78
OTU_97.10085	0.557	0.619	0.51	-0.072	4.148	-0.014	0.59	0.85	0.619	0.835
OTU_97.10087	0.606	0.584	0.627	0.006	4.208	0.001	0.524	0.801	0.498	0.784
OTU_97.10088	0.525	0.569	0.462	-0.101	4.157	-0.019	0.444	0.754	0.44	0.742
OTU_97.1009	0.554	0.535	0.574	0.087	4.249	0.017	0.499	0.812	0.543	0.808
OTU_97.10090	0.597	0.7	0.523	-0.205	4.407	-0.04	0.415	0.729	0.374	0.672
OTU_97.10091	0.563	0.543	0.576	0.065	4.182	0.013	0.484	0.793	0.391	0.689
OTU_97.10093	0.583	0.616	0.562	-0.09	4.19	-0.02	0.482	0.772	0.567	0.79
OTU_97.10094	0.523	0.592	0.457	-0.131	4.097	-0.025	0.426	0.733	0.457	0.741
OTU_97.10098	0.651	0.704	0.6	-0.136	4.139	-0.032	0.423	0.775	0.366	0.666
OTU_97.10099	0.559	0.533	0.585	0.002	4.236	0.001	0.543	0.789	0.506	0.779
OTU_97.101	1.571	1.021	2.158	1.239	4.257	0.239	0	0.006	0	0
OTU_97.1010	0.789	0.584	0.983	0.45	4.37	0.086	0.144	0.486	0.101	0.351
OTU_97.10100	0.597	0.613	0.582	0.03	4.246	0.006	0.571	0.851	0.616	0.867
OTU_97.10101	0.52	0.527	0.514	0.018	4.221	0.003	0.5	0.823	0.521	0.785
OTU_97.10102	0.665	0.744	0.584	-0.209	4.232	-0.044	0.421	0.737	0.421	0.693
OTU_97.10103	0.627	0.776	0.458	-0.25	4.205	-0.051	0.362	0.688	0.279	0.57
OTU_97.10104	0.522	0.583	0.457	-0.109	4.224	-0.024	0.62	0.855	0.571	0.813
OTU_97.10107	1.349	0.791	1.918	1.087	4.193	0.218	0.002	0.021	0	0.004
OTU_97.10108	0.571	0.571	0.573	-0.047	4.12	-0.01	0.455	0.749	0.507	0.755
OTU_97.10111	0.611	0.69	0.502	-0.231	4.285	-0.041	0.429	0.736	0.465	0.72
OTU_97.10112	0.552	0.529	0.568	0.045	4.054	0.01	0.428	0.764	0.473	0.782
OTU_97.10115	0.628	0.712	0.546	-0.176	4.179	-0.04	0.459	0.72	0.443	0.695
OTU_97.10119	0.582	0.538	0.628	0.103	4.064	0.018	0.632	0.869	0.53	0.795
OTU_97.1012	0.813	0.667	0.954	0.206	4.225	0.046	0.48	0.732	0.343	0.63
OTU_97.10120	0.555	0.552	0.56	-0.027	4.243	-0.004	0.454	0.765	0.514	0.754
OTU_97.10121	0.537	0.553	0.51	-0.089	4.17	-0.017	0.552	0.835	0.56	0.798
OTU_97.10122	0.588	0.58	0.598	0.004	4.152	0.001	0.638	0.872	0.575	0.848
OTU_97.10124	0.54	0.544	0.536	0.055	4.173	0.01	0.412	0.742	0.444	0.749
OTU_97.10126	0.579	0.593	0.56	-0.001	4.183	0	0.494	0.776	0.449	0.718
OTU_97.10128	0.637	0.766	0.537	-0.273	4.179	-0.055	0.355	0.672	0.365	0.638
OTU_97.10131	0.571	0.625	0.498	-0.11	4.213	-0.02	0.505	0.814	0.56	0.815
OTU_97.10132	0.598	0.637	0.553	-0.072	4.224	-0.014	0.388	0.73	0.425	0.744
OTU_97.10134	0.649	0.835	0.506	-0.285	4.164	-0.058	0.258	0.586	0.26	0.519
OTU_97.10136	0.567	0.62	0.514	-0.07	4.21	-0.014	0.512	0.813	0.486	0.76
OTU_97.10138	0.7	0.57	0.835	0.288	4.136	0.062	0.386	0.702	0.359	0.6
OTU_97.10139	0.517	0.497	0.536	0.042	4.102	0.008	0.486	0.807	0.502	0.795
OTU_97.1014	1.042	0.964	1.132	0.324	4.182	0.067	0.273	0.584	0.222	0.496
OTU_97.10140	0.55	0.535	0.57	-0.056	4.143	-0.012	0.507	0.797	0.464	0.734
OTU_97.10144	0.498	0.501	0.497	-0.035	4.293	-0.005	0.359	0.708	0.468	0.738
OTU_97.10145	0.53	0.497	0.571	0.035	4.119	0.007	0.468	0.779	0.415	0.737
OTU_97.10146	0.553	0.608	0.479	-0.078	4.15	-0.017	0.443	0.77	0.466	0.75
OTU_97.10147	0.505	0.542	0.482	-0.011	4.161	-0.005	0.544	0.834	0.61	0.848
OTU_97.10151	0.566	0.62	0.508	-0.1	4.18	-0.02	0.459	0.726	0.402	0.64
OTU_97.10152	0.577	0.588	0.553	-0.073	4.18	-0.016	0.555	0.82	0.61	0.83
OTU_97.10154	0.541	0.556	0.526	-0.105	4.1	-0.019	0.568	0.827	0.53	0.811
OTU_97.10155	0.612	0.796	0.48	-0.311	4.242	-0.064	0.36	0.724	0.334	0.563
OTU_97.10156	0.564	0.539	0.589	0	4.193	0	0.553	0.839	0.595	0.847
OTU_97.10157	0.513	0.384	0.619	0.132	4.177	0.026	0.445	0.769	0.455	0.719
OTU_97.10158	0.515	0.482	0.557	0.064	4.141	0.012	0.567	0.821	0.637	0.824
OTU_97.10159	0.567	0.623	0.528	-0.047	4.137	-0.008	0.507	0.813	0.508	0.787
OTU_97.1016	0.883	0.981	0.778	-0.283	4.333	-0.055	0.365	0.624	0.305	0.576
OTU_97.10166	0.58	0.57	0.592	0.087	4.21	0.015	0.5	0.808	0.437	0.753
OTU_97.10167	0.543	0.547	0.539	0.081	4.226	0.014	0.664	0.846	0.544	0.83
OTU_97.10168	0.594	0.594	0.595	0.035	4.066	0.008	0.474	0.793	0.444	0.733
OTU_97.10169	0.797	0.983	0.635	-0.359	4.271	-0.076	0.195	0.499	0.115	0.402
OTU_97.1017	0.54	0.506	0.575	0.062	4.193	0.013	0.492	0.795	0.545	0.798
OTU_97.10170	0.528	0.494	0.559	-0.015	4.163	-0.003	0.592	0.832	0.478	0.764
OTU_97.10171	0.565	0.56	0.568	0.063	4.258	0.014	0.572	0.83	0.61	0.854
OTU_97.10172	0.514	0.57	0.445	-0.09	4.214	-0.017	0.529	0.776	0.418	0.72
OTU_97.10174	0.584	0.533	0.632	0.104	4.158	0.017	0.598	0.853	0.518	0.787
OTU_97.10175	0.564	0.587	0.536	-0.027	4.267	-0.004	0.461	0.736	0.47	0.726
OTU_97.10177	0.5	0.552	0.457	-0.019	4.175	-0.005	0.474	0.781	0.517	0.777
OTU_97.10180	0.559	0.577	0.551	-0.09	4.121	-0.023	0.456	0.768	0.485	0.764
OTU_97.10182	0.491	0.584	0.397	-0.139	4.131	-0.026	0.519	0.81	0.439	0.736
OTU_97.10185	0.49	0.526	0.442	-0.187	4.128	-0.038	0.305	0.611	0.326	0.623
OTU_97.10188	0.503	0.559	0.457	0.001	4.106	0	0.595	0.867	0.573	0.835
OTU_97.10190	1.268	0.665	1.913	1.282	4.183	0.273	0	0	0	0
OTU_97.10194	0.576	0.589	0.561	-0.031	4.118	-0.006	0.531	0.801	0.539	0.764
OTU_97.10195	0.597	0.547	0.635	0.048	4.221	0.01	0.497	0.801	0.471	0.776
OTU_97.10198	0.62	0.662	0.563	-0.134	4.182	-0.026	0.499	0.799	0.482	0.756
OTU_97.10199	0.594	0.571	0.626	0.04	4.254	0.009	0.442	0.764	0.415	0.75
OTU_97.102	0.724	0.807	0.656	-0.195	4.257	-0.037	0.376	0.726	0.35	0.674
OTU_97.1020	0.517	0.515	0.518	0.044	4.246	0.008	0.612	0.846	0.642	0.847
OTU_97.10201	1.402	0.978	1.845	1.028	4.459	0.204	0.002	0.029	0.001	0.008
OTU_97.10202	0.509	0.544	0.456	-0.005	4.212	-0.001	0.518	0.831	0.519	0.827
OTU_97.10204	0.606	0.546	0.661	0.059	4.267	0.011	0.495	0.827	0.503	0.793
OTU_97.10205	0.55	0.521	0.571	0.056	4.249	0.011	0.698	0.872	0.609	0.827
OTU_97.10207	0.705	0.652	0.766	0.161	4.16	0.032	0.394	0.714	0.41	0.673
OTU_97.1021	0.487	0.512	0.462	-0.057	4.18	-0.01	0.584	0.832	0.589	0.836
OTU_97.10211	0.634	0.627	0.645	-0.025	4.191	-0.004	0.508	0.812	0.525	0.8
OTU_97.10212	0.506	0.57	0.435	-0.178	4.214	-0.034	0.483	0.753	0.464	0.695
OTU_97.10213	0.806	0.669	0.947	0.214	4.141	0.04	0.362	0.624	0.298	0.538
OTU_97.10215	0.545	0.518	0.581	0.045	4.31	0.008	0.573	0.86	0.618	0.863
OTU_97.10216	0.65	0.805	0.495	-0.243	4.197	-0.052	0.355	0.679	0.325	0.599
OTU_97.10217	0.887	1.027	0.771	-0.31	4.1	-0.058	0.478	0.755	0.381	0.627
OTU_97.10219	0.488	0.513	0.468	-0.05	4.225	-0.009	0.595	0.863	0.566	0.828
OTU_97.1022	0.557	0.605	0.512	-0.006	4.239	-0.002	0.503	0.835	0.505	0.791
OTU_97.10220	1.607	1.011	2.304	1.374	4.463	0.271	0	0	0	0
OTU_97.10227	0.651	0.586	0.72	0.176	4.175	0.034	0.575	0.813	0.511	0.771
OTU_97.1023	0.677	0.662	0.688	0.08	4.263	0.016	0.671	0.91	0.57	0.84
OTU_97.10231	0.642	0.721	0.547	-0.186	4.235	-0.04	0.312	0.651	0.377	0.656
OTU_97.10233	0.519	0.485	0.553	0.039	4.153	0.011	0.546	0.821	0.507	0.774
OTU_97.10235	0.706	0.664	0.738	0.149	4.121	0.029	0.525	0.804	0.561	0.807
OTU_97.10238	0.743	0.584	0.881	0.305	4.206	0.06	0.226	0.559	0.179	0.433
OTU_97.10240	0.579	0.679	0.5	-0.197	4.097	-0.04	0.393	0.721	0.369	0.682
OTU_97.10241	0.562	0.592	0.537	-0.147	4.202	-0.026	0.414	0.725	0.436	0.741
OTU_97.10242	0.566	0.57	0.563	-0.008	4.171	-0.002	0.406	0.701	0.392	0.668
OTU_97.10243	0.525	0.589	0.462	-0.055	4.253	-0.011	0.53	0.809	0.503	0.758
OTU_97.10245	0.585	0.636	0.52	-0.076	4.051	-0.014	0.479	0.753	0.496	0.749
OTU_97.10246	0.519	0.596	0.434	-0.069	4.229	-0.014	0.541	0.832	0.472	0.779
OTU_97.10247	0.573	0.481	0.673	0.191	4.162	0.036	0.418	0.706	0.455	0.685
OTU_97.10248	0.642	0.612	0.702	0.106	4.221	0.021	0.603	0.857	0.493	0.785
OTU_97.10249	0.61	0.576	0.649	0.081	4.177	0.015	0.593	0.87	0.468	0.799
OTU_97.10251	0.552	0.505	0.6	0.109	4.237	0.018	0.417	0.733	0.458	0.718
OTU_97.10252	0.517	0.539	0.492	-0.008	4.137	-0.001	0.615	0.878	0.588	0.854
OTU_97.10255	0.551	0.506	0.593	0.039	4.287	0.01	0.438	0.703	0.43	0.718
OTU_97.10257	0.5	0.524	0.478	-0.09	4.202	-0.018	0.479	0.788	0.512	0.778
OTU_97.10259	0.636	0.723	0.569	-0.163	4.18	-0.032	0.543	0.842	0.469	0.777
OTU_97.1026	0.672	0.771	0.568	-0.225	4.159	-0.042	0.454	0.769	0.414	0.705
OTU_97.10260	0.572	0.578	0.571	-0.059	4.193	-0.011	0.42	0.721	0.44	0.702
OTU_97.10264	0.607	0.628	0.6	-0.061	4.122	-0.014	0.413	0.753	0.461	0.75
OTU_97.10265	0.502	0.481	0.528	-0.021	4.183	-0.005	0.598	0.848	0.577	0.829
OTU_97.10268	0.599	0.637	0.578	-0.077	4.133	-0.018	0.385	0.703	0.428	0.713
OTU_97.1027	0.582	0.561	0.608	-0.043	4.135	-0.009	0.55	0.86	0.645	0.883
OTU_97.10271	0.842	0.607	1.072	0.51	4.275	0.101	0.139	0.326	0.067	0.262
OTU_97.10272	0.651	0.776	0.524	-0.284	4.176	-0.058	0.413	0.693	0.326	0.589
OTU_97.10274	0.551	0.567	0.544	-0.063	4.197	-0.011	0.537	0.818	0.429	0.728
OTU_97.10276	0.523	0.553	0.494	-0.079	4.157	-0.017	0.474	0.746	0.477	0.743
OTU_97.10278	0.705	0.801	0.615	-0.182	4.379	-0.032	0.305	0.699	0.394	0.688
OTU_97.1028	0.496	0.501	0.492	-0.04	4.202	-0.009	0.411	0.723	0.377	0.703
OTU_97.10280	0.668	0.537	0.839	0.252	4.161	0.053	0.397	0.685	0.324	0.583
OTU_97.10281	0.505	0.55	0.447	0.006	4.333	0.001	0.609	0.887	0.544	0.837
OTU_97.10283	0.614	0.704	0.531	-0.221	4.098	-0.042	0.517	0.786	0.397	0.695
OTU_97.10288	0.736	0.847	0.652	-0.275	4.177	-0.053	0.334	0.64	0.32	0.601
OTU_97.10289	0.559	0.601	0.515	-0.075	4.219	-0.016	0.542	0.815	0.459	0.749
OTU_97.1029	0.534	0.546	0.52	-0.02	4.142	-0.004	0.51	0.812	0.511	0.796
OTU_97.10290	0.564	0.614	0.512	-0.129	4.178	-0.03	0.455	0.741	0.486	0.755
OTU_97.10291	0.568	0.504	0.617	0.101	4.296	0.019	0.585	0.824	0.556	0.796
OTU_97.10293	0.562	0.632	0.493	-0.048	4.112	-0.009	0.551	0.824	0.499	0.773
OTU_97.10294	0.574	0.658	0.522	-0.197	4.167	-0.041	0.442	0.737	0.455	0.718
OTU_97.10297	0.573	0.641	0.524	-0.051	4.178	-0.01	0.474	0.786	0.483	0.721
OTU_97.10299	0.547	0.55	0.543	-0.011	4.256	-0.003	0.563	0.847	0.539	0.807
OTU_97.103	0.729	0.781	0.686	-0.098	4.305	-0.019	0.504	0.832	0.545	0.797
OTU_97.1030	1.453	1.006	1.915	0.907	4.353	0.187	0.003	0.028	0.001	0.008
OTU_97.10300	0.537	0.485	0.581	0.026	4.269	0.007	0.506	0.804	0.448	0.74
OTU_97.10303	0.551	0.639	0.47	-0.186	4.053	-0.042	0.367	0.657	0.393	0.676
OTU_97.10305	0.556	0.585	0.504	-0.062	4.217	-0.012	0.473	0.772	0.479	0.749
OTU_97.10306	0.513	0.529	0.506	0.072	4.22	0.014	0.387	0.739	0.38	0.692
OTU_97.10307	0.574	0.576	0.57	-0.003	4.091	-0.001	0.685	0.88	0.738	0.89
OTU_97.10308	0.612	0.66	0.552	-0.156	4.123	-0.032	0.576	0.809	0.534	0.77
OTU_97.10309	0.587	0.61	0.562	0.025	4.284	0.005	0.52	0.837	0.559	0.832
OTU_97.10310	0.549	0.502	0.611	0.044	4.09	0.011	0.557	0.839	0.551	0.818
OTU_97.10315	0.508	0.523	0.492	-0.046	4.288	-0.011	0.541	0.824	0.496	0.762
OTU_97.10316	0.53	0.522	0.534	0.048	4.242	0.009	0.379	0.703	0.426	0.694
OTU_97.10319	0.53	0.574	0.494	-0.095	4.189	-0.019	0.386	0.745	0.386	0.69
OTU_97.1032	0.683	0.624	0.751	0.178	4.141	0.037	0.383	0.664	0.352	0.621
OTU_97.10320	0.65	0.646	0.654	-0.049	4.225	-0.011	0.497	0.828	0.447	0.779
OTU_97.10325	0.587	0.537	0.633	0.075	4.184	0.013	0.351	0.665	0.394	0.694
OTU_97.10326	0.571	0.585	0.542	-0.071	4.219	-0.014	0.466	0.8	0.496	0.784
OTU_97.10327	0.545	0.542	0.552	-0.015	4.208	-0.004	0.431	0.757	0.552	0.801
OTU_97.10328	0.542	0.522	0.551	-0.099	4.237	-0.019	0.251	0.57	0.249	0.556
OTU_97.1033	0.583	0.584	0.581	-0.002	4.125	0	0.453	0.785	0.466	0.788
OTU_97.10330	0.617	0.671	0.574	-0.06	4.121	-0.013	0.527	0.806	0.514	0.795
OTU_97.10332	0.57	0.535	0.594	0.091	4.147	0.015	0.478	0.789	0.583	0.823
OTU_97.10338	0.59	0.577	0.601	0.047	4.262	0.007	0.516	0.807	0.476	0.784
OTU_97.10339	0.541	0.543	0.54	0.03	4.262	0.006	0.515	0.796	0.446	0.732
OTU_97.1034	0.937	0.771	1.119	0.398	4.336	0.076	0.227	0.51	0.157	0.374
OTU_97.10340	0.579	0.596	0.564	0.083	4.196	0.015	0.67	0.904	0.544	0.815
OTU_97.10341	0.622	0.635	0.605	-0.025	4.162	-0.01	0.454	0.783	0.538	0.823
OTU_97.10344	0.602	0.629	0.578	-0.149	4.212	-0.034	0.455	0.753	0.4	0.686
OTU_97.10345	0.546	0.553	0.531	0.006	4.216	0.002	0.51	0.813	0.471	0.787
OTU_97.10346	0.498	0.502	0.486	-0.053	4.214	-0.009	0.67	0.889	0.592	0.85
OTU_97.10347	0.509	0.526	0.497	-0.068	4.158	-0.015	0.563	0.82	0.461	0.764
OTU_97.10348	0.556	0.607	0.505	-0.111	4.073	-0.024	0.45	0.766	0.514	0.785
OTU_97.10349	0.669	0.598	0.799	0.264	4.269	0.049	0.41	0.682	0.306	0.614
OTU_97.1035	0.522	0.559	0.486	-0.112	4.151	-0.022	0.515	0.795	0.557	0.808
OTU_97.10350	0.76	0.648	0.867	0.193	4.242	0.041	0.42	0.759	0.356	0.66
OTU_97.10351	0.531	0.486	0.573	-0.008	4.212	-0.001	0.433	0.765	0.526	0.8
OTU_97.10352	0.55	0.578	0.528	-0.085	4.134	-0.019	0.496	0.797	0.533	0.799
OTU_97.10353	0.606	0.525	0.689	0.116	4.24	0.027	0.591	0.863	0.588	0.823
OTU_97.10355	1.071	0.689	1.522	0.845	4.204	0.179	0.007	0.072	0.001	0.009
OTU_97.10359	0.525	0.486	0.573	0.02	4.229	0.004	0.545	0.829	0.481	0.784
OTU_97.10360	0.558	0.554	0.568	0.057	4.106	0.012	0.573	0.844	0.571	0.829
OTU_97.10361	0.485	0.503	0.472	-0.019	4.151	-0.003	0.536	0.813	0.565	0.805
OTU_97.10362	0.733	0.582	0.858	0.251	4.25	0.048	0.369	0.636	0.283	0.56
OTU_97.10364	0.585	0.697	0.485	-0.163	4.142	-0.033	0.537	0.802	0.448	0.715
OTU_97.10366	0.577	0.625	0.522	-0.134	4.212	-0.026	0.52	0.817	0.45	0.739
OTU_97.10370	0.654	0.74	0.575	-0.177	4.177	-0.037	0.476	0.753	0.511	0.708
OTU_97.10372	0.575	0.519	0.6	0.074	4.209	0.016	0.404	0.737	0.433	0.727
OTU_97.10375	0.551	0.634	0.464	-0.194	4.208	-0.038	0.455	0.752	0.427	0.726
OTU_97.10377	0.566	0.575	0.556	-0.057	4.141	-0.012	0.425	0.711	0.426	0.695
OTU_97.10381	0.568	0.565	0.57	-0.02	4.102	-0.003	0.559	0.83	0.612	0.831
OTU_97.10383	0.838	0.552	1.123	0.632	4.347	0.127	0.072	0.262	0.018	0.108
OTU_97.10384	1.092	1.417	0.779	-0.595	4.35	-0.117	0.078	0.276	0.046	0.14
OTU_97.10385	0.503	0.537	0.453	0.025	4.258	0.006	0.549	0.812	0.493	0.793
OTU_97.10386	0.565	0.616	0.51	-0.02	4.192	-0.003	0.414	0.724	0.387	0.701
OTU_97.10388	0.624	0.635	0.62	-0.069	4.279	-0.013	0.589	0.843	0.602	0.856
OTU_97.10390	0.614	0.54	0.688	0.15	4.14	0.032	0.441	0.738	0.44	0.684
OTU_97.10392	0.54	0.586	0.493	-0.093	4.129	-0.017	0.456	0.738	0.348	0.663
OTU_97.10393	0.705	0.931	0.499	-0.363	4.195	-0.07	0.248	0.549	0.12	0.377
OTU_97.10396	0.959	0.709	1.228	0.508	4.23	0.101	0.147	0.405	0.094	0.271
OTU_97.10399	0.538	0.527	0.543	-0.092	4.177	-0.015	0.437	0.761	0.449	0.735
OTU_97.104	0.76	0.911	0.627	-0.193	4.219	-0.041	0.417	0.707	0.374	0.616
OTU_97.1040	0.945	1.247	0.687	-0.609	4.128	-0.123	0.099	0.278	0.041	0.133
OTU_97.10400	0.823	0.575	1.1	0.497	4.33	0.105	0.213	0.503	0.08	0.306
OTU_97.10405	0.471	0.546	0.411	-0.101	4.235	-0.02	0.542	0.797	0.5	0.765
OTU_97.10407	0.546	0.527	0.562	0.051	4.14	0.008	0.451	0.775	0.443	0.731
OTU_97.1041	0.533	0.578	0.493	-0.062	4.221	-0.011	0.521	0.762	0.539	0.768
OTU_97.10411	0.572	0.652	0.493	-0.147	4.132	-0.027	0.354	0.693	0.41	0.67
OTU_97.10415	0.896	0.624	1.166	0.525	4.177	0.102	0.144	0.407	0.057	0.223
OTU_97.10416	0.631	0.645	0.622	0.062	4.208	0.012	0.542	0.853	0.591	0.866
OTU_97.10419	0.97	0.585	1.372	0.765	4.13	0.153	0.009	0.085	0.002	0.023
OTU_97.1042	0.578	0.684	0.501	-0.21	4.195	-0.041	0.401	0.749	0.35	0.656
OTU_97.10421	0.594	0.614	0.576	-0.045	4.181	-0.01	0.499	0.786	0.468	0.731
OTU_97.10423	0.556	0.624	0.492	-0.156	4.108	-0.036	0.449	0.734	0.417	0.682
OTU_97.10424	0.589	0.556	0.625	0.137	4.181	0.027	0.506	0.769	0.562	0.777
OTU_97.10427	0.556	0.522	0.588	-0.005	4.221	-0.001	0.403	0.74	0.44	0.709
OTU_97.1043	0.846	1.08	0.613	-0.486	4.109	-0.107	0.144	0.364	0.087	0.224
OTU_97.10430	0.551	0.527	0.566	0.066	4.156	0.014	0.596	0.868	0.594	0.845
OTU_97.10431	0.507	0.529	0.484	-0.076	4.155	-0.017	0.594	0.862	0.557	0.832
OTU_97.10436	0.643	0.594	0.685	0.186	4.228	0.032	0.429	0.743	0.499	0.764
OTU_97.10438	0.57	0.62	0.521	-0.127	4.133	-0.025	0.46	0.78	0.383	0.668
OTU_97.10439	1.377	2.113	0.781	-1.508	4.389	-0.286	0	0	0	0
OTU_97.10441	0.606	0.705	0.492	-0.166	4.194	-0.03	0.341	0.689	0.404	0.659
OTU_97.10443	0.57	0.576	0.565	0.002	4.283	0	0.44	0.766	0.459	0.744
OTU_97.10445	0.648	0.749	0.553	-0.082	4.137	-0.017	0.261	0.556	0.271	0.523
OTU_97.10446	0.574	0.563	0.589	0.016	4.122	0.004	0.544	0.813	0.529	0.799
OTU_97.10449	0.578	0.487	0.677	0.143	4.217	0.027	0.491	0.774	0.428	0.704
OTU_97.10450	0.573	0.555	0.592	0.049	4.273	0.01	0.676	0.909	0.614	0.868
OTU_97.10453	0.508	0.553	0.459	-0.017	4.407	-0.003	0.491	0.82	0.443	0.776
OTU_97.10458	0.563	0.622	0.491	-0.125	4.327	-0.024	0.449	0.723	0.43	0.692
OTU_97.10459	0.679	0.836	0.516	-0.34	4.142	-0.068	0.217	0.515	0.187	0.448
OTU_97.1046	0.511	0.51	0.512	-0.031	4.183	-0.006	0.585	0.838	0.545	0.816
OTU_97.10460	0.544	0.588	0.499	-0.072	4.203	-0.015	0.534	0.844	0.563	0.829
OTU_97.10461	0.524	0.539	0.507	-0.068	4.272	-0.013	0.393	0.737	0.433	0.718
OTU_97.10462	0.634	0.608	0.667	0.133	4.267	0.028	0.449	0.778	0.456	0.756
OTU_97.10463	2.303	1.581	3.151	1.718	4.6	0.33	0	0	0	0
OTU_97.10465	0.591	0.618	0.569	-0.119	4.121	-0.025	0.466	0.753	0.523	0.753
OTU_97.10468	0.818	0.734	0.905	0.196	4.23	0.039	0.49	0.773	0.461	0.718
OTU_97.10469	0.646	0.704	0.582	-0.117	4.155	-0.024	0.52	0.802	0.527	0.788
OTU_97.10474	0.578	0.574	0.579	-0.004	4.243	-0.001	0.482	0.812	0.532	0.812
OTU_97.10476	0.604	0.615	0.592	0.006	4.08	0.002	0.46	0.777	0.5	0.789
OTU_97.1048	0.551	0.597	0.501	-0.165	4.174	-0.031	0.56	0.848	0.617	0.852
OTU_97.10480	0.504	0.501	0.504	0.081	4.187	0.016	0.382	0.674	0.444	0.687
OTU_97.10484	0.522	0.566	0.49	-0.193	4.219	-0.036	0.352	0.721	0.447	0.754
OTU_97.10486	0.56	0.575	0.548	-0.039	4.222	-0.008	0.427	0.787	0.49	0.774
OTU_97.10487	0.603	0.591	0.615	0.06	4.214	0.011	0.474	0.765	0.469	0.718
OTU_97.10488	0.505	0.472	0.533	0.013	4.098	0.004	0.535	0.813	0.514	0.785
OTU_97.1049	0.576	0.615	0.552	-0.011	4.279	-0.004	0.489	0.751	0.49	0.707
OTU_97.10490	0.537	0.545	0.519	-0.017	4.196	-0.003	0.551	0.846	0.519	0.814
OTU_97.10492	0.707	0.542	0.88	0.39	4.202	0.075	0.287	0.538	0.145	0.399
OTU_97.10494	1.444	1.49	1.386	-0.081	4.893	-0.014	0.641	0.862	0.622	0.833
OTU_97.10496	0.586	0.569	0.597	0.049	4.094	0.011	0.501	0.792	0.573	0.839
OTU_97.10497	1.612	1.097	2.237	1.287	4.584	0.252	0	0.001	0	0
OTU_97.10498	0.463	0.488	0.448	0.01	4.314	0.002	0.531	0.748	0.48	0.724
OTU_97.10499	2.619	1.499	4.022	2.595	4.417	0.52	0	0	0	0
OTU_97.105	1.236	1.772	0.772	-1.261	4.647	-0.23	0	0.005	0	0.001
OTU_97.10502	0.541	0.583	0.496	-0.073	4.165	-0.015	0.463	0.75	0.375	0.695
OTU_97.10503	0.559	0.577	0.551	-0.028	4.201	-0.006	0.494	0.8	0.461	0.766
OTU_97.10504	0.608	0.591	0.626	-0.008	4.163	-0.002	0.468	0.786	0.523	0.816
OTU_97.10506	0.654	0.554	0.748	0.18	4.201	0.039	0.475	0.783	0.396	0.71
OTU_97.10507	0.645	0.789	0.511	-0.218	4.226	-0.045	0.412	0.732	0.403	0.643
OTU_97.10508	0.49	0.533	0.455	-0.051	4.156	-0.014	0.492	0.761	0.519	0.779
OTU_97.10509	0.517	0.506	0.524	-0.104	4.164	-0.024	0.49	0.795	0.54	0.802
OTU_97.10513	0.562	0.697	0.409	-0.241	4.156	-0.048	0.392	0.665	0.351	0.617
OTU_97.10517	1.36	1.19	1.587	0.603	4.623	0.112	0.091	0.336	0.052	0.229
OTU_97.10518	0.505	0.479	0.536	0.061	4.096	0.012	0.48	0.772	0.489	0.773
OTU_97.1052	0.541	0.579	0.504	-0.06	4.173	-0.012	0.615	0.862	0.6	0.826
OTU_97.10521	0.551	0.545	0.558	0.06	4.241	0.012	0.51	0.819	0.576	0.82
OTU_97.10522	0.553	0.556	0.549	0.024	4.264	0.005	0.53	0.825	0.502	0.796
OTU_97.10523	0.53	0.547	0.516	0.012	4.272	0.003	0.592	0.844	0.548	0.823
OTU_97.10525	0.505	0.508	0.499	-0.083	4.211	-0.016	0.575	0.835	0.625	0.849
OTU_97.10528	0.582	0.536	0.618	0.005	4.079	0.001	0.656	0.881	0.56	0.841
OTU_97.1053	0.653	0.769	0.539	-0.203	4.151	-0.044	0.362	0.71	0.33	0.663
OTU_97.10534	0.517	0.525	0.508	-0.001	4.293	0	0.522	0.825	0.464	0.787
OTU_97.10536	0.505	0.529	0.483	-0.059	4.165	-0.012	0.39	0.753	0.471	0.765
OTU_97.10537	0.487	0.497	0.477	-0.011	4.098	-0.002	0.511	0.801	0.575	0.812
OTU_97.10538	0.614	0.636	0.599	-0.101	4.136	-0.02	0.421	0.78	0.426	0.732
OTU_97.1054	1.093	0.771	1.471	0.746	4.233	0.152	0.015	0.1	0.008	0.059
OTU_97.10540	0.59	0.56	0.627	-0.01	4.241	-0.002	0.43	0.716	0.45	0.717
OTU_97.10544	0.55	0.53	0.573	-0.013	4.212	-0.002	0.53	0.808	0.465	0.749
OTU_97.10545	0.529	0.53	0.528	-0.002	4.22	-0.001	0.428	0.77	0.495	0.773
OTU_97.10546	0.591	0.55	0.622	0.048	4.296	0.008	0.461	0.744	0.506	0.756
OTU_97.10548	0.68	0.678	0.681	0.065	4.265	0.013	0.434	0.728	0.432	0.71
OTU_97.10550	0.613	0.656	0.566	-0.078	4.198	-0.014	0.496	0.826	0.539	0.79
OTU_97.10552	0.591	0.579	0.613	0.086	4.173	0.019	0.577	0.867	0.585	0.846
OTU_97.10553	0.537	0.532	0.54	-0.045	4.117	-0.01	0.57	0.806	0.591	0.829
OTU_97.10554	0.555	0.59	0.525	-0.048	4.257	-0.009	0.545	0.829	0.436	0.747
OTU_97.10558	0.727	0.643	0.821	0.169	4.147	0.03	0.417	0.745	0.443	0.707
OTU_97.10559	0.582	0.587	0.577	-0.031	4.098	-0.006	0.468	0.785	0.455	0.739
OTU_97.10561	0.529	0.523	0.537	-0.001	4.163	0	0.553	0.826	0.647	0.858
OTU_97.10562	0.622	0.678	0.564	-0.12	4.1	-0.023	0.385	0.7	0.468	0.75
OTU_97.10568	0.579	0.649	0.507	-0.112	4.149	-0.023	0.484	0.763	0.508	0.726
OTU_97.10569	0.56	0.6	0.519	-0.114	4.177	-0.021	0.567	0.839	0.585	0.795
OTU_97.10571	0.511	0.554	0.48	-0.062	4.274	-0.015	0.383	0.709	0.413	0.704
OTU_97.10572	0.581	0.534	0.629	0.047	4.148	0.009	0.513	0.804	0.546	0.814
OTU_97.10574	0.575	0.641	0.523	-0.131	4.214	-0.025	0.505	0.801	0.504	0.806
OTU_97.10575	0.581	0.695	0.481	-0.216	4.209	-0.041	0.43	0.704	0.343	0.632
OTU_97.10578	0.539	0.57	0.501	-0.049	4.205	-0.009	0.399	0.683	0.386	0.668
OTU_97.10579	0.699	0.663	0.737	0.184	4.081	0.039	0.516	0.807	0.44	0.745
OTU_97.1058	0.742	0.82	0.63	-0.309	4.295	-0.068	0.316	0.639	0.244	0.543
OTU_97.10580	0.545	0.563	0.524	-0.007	4.158	-0.001	0.459	0.726	0.441	0.714
OTU_97.10581	0.684	0.908	0.465	-0.331	4.222	-0.07	0.324	0.647	0.164	0.452
OTU_97.10586	0.634	0.711	0.563	-0.139	4.118	-0.027	0.402	0.722	0.37	0.706
OTU_97.10587	0.531	0.549	0.512	-0.116	4.182	-0.021	0.591	0.855	0.495	0.774
OTU_97.10588	0.501	0.542	0.459	-0.081	4.238	-0.014	0.488	0.765	0.558	0.772
OTU_97.10589	0.561	0.527	0.618	0.11	4.164	0.02	0.539	0.814	0.547	0.816
OTU_97.1059	0.713	0.91	0.53	-0.344	4.262	-0.069	0.263	0.518	0.185	0.438
OTU_97.10594	0.607	0.692	0.539	-0.127	4.243	-0.023	0.387	0.67	0.362	0.634
OTU_97.10595	0.54	0.508	0.578	-0.006	4.189	-0.001	0.509	0.802	0.521	0.796
OTU_97.10596	0.74	0.597	0.878	0.27	4.247	0.056	0.406	0.662	0.38	0.631
OTU_97.10597	0.553	0.624	0.488	-0.054	4.281	-0.01	0.561	0.844	0.549	0.806
OTU_97.10598	0.522	0.576	0.471	-0.029	4.184	-0.005	0.496	0.796	0.528	0.804
OTU_97.10599	0.537	0.565	0.516	-0.109	4.17	-0.024	0.538	0.81	0.517	0.747
OTU_97.106	0.594	0.588	0.607	-0.038	4.283	-0.008	0.467	0.777	0.477	0.773
OTU_97.1060	0.572	0.562	0.58	0.046	4.217	0.011	0.557	0.845	0.547	0.819
OTU_97.10602	0.68	0.775	0.622	-0.11	4.228	-0.018	0.414	0.767	0.474	0.755
OTU_97.10605	0.635	0.619	0.669	-0.048	4.109	-0.011	0.532	0.85	0.436	0.76
OTU_97.10606	0.518	0.497	0.538	-0.016	4.159	-0.003	0.395	0.749	0.475	0.778
OTU_97.10608	0.677	0.54	0.808	0.317	4.228	0.066	0.319	0.596	0.292	0.555
OTU_97.10609	0.534	0.503	0.564	0.043	4.201	0.009	0.39	0.692	0.33	0.653
OTU_97.10611	0.75	0.767	0.73	-0.009	4.198	-0.003	0.462	0.744	0.519	0.743
OTU_97.10613	0.936	0.645	1.253	0.671	4.31	0.13	0.046	0.211	0.018	0.076
OTU_97.10614	0.506	0.531	0.489	-0.048	4.255	-0.01	0.54	0.838	0.607	0.841
OTU_97.10615	0.641	0.68	0.612	-0.088	4.106	-0.018	0.464	0.743	0.544	0.776
OTU_97.10616	0.641	0.639	0.646	0.13	4.207	0.027	0.384	0.671	0.359	0.595
OTU_97.10619	0.546	0.626	0.459	-0.123	4.167	-0.025	0.468	0.748	0.476	0.736
OTU_97.10622	0.526	0.563	0.494	-0.027	4.251	-0.005	0.35	0.695	0.373	0.71
OTU_97.10623	0.614	0.668	0.535	-0.141	4.146	-0.028	0.445	0.748	0.553	0.777
OTU_97.10624	0.484	0.505	0.464	0.003	4.182	0	0.467	0.786	0.474	0.761
OTU_97.10630	0.665	0.779	0.533	-0.305	4.114	-0.071	0.433	0.721	0.256	0.527
OTU_97.10631	0.537	0.53	0.55	-0.055	4.111	-0.012	0.513	0.816	0.535	0.829
OTU_97.10635	0.538	0.525	0.546	0.054	4.154	0.011	0.508	0.798	0.534	0.798
OTU_97.10636	0.502	0.542	0.479	-0.042	4.245	-0.008	0.425	0.738	0.471	0.726
OTU_97.10637	0.513	0.526	0.507	0.012	4.288	0.003	0.432	0.742	0.489	0.759
OTU_97.10638	0.497	0.467	0.538	0.097	4.25	0.022	0.534	0.817	0.559	0.806
OTU_97.10639	0.512	0.529	0.493	-0.072	4.183	-0.012	0.526	0.814	0.409	0.753
OTU_97.10641	0.555	0.59	0.533	0.011	4.063	0.003	0.477	0.79	0.445	0.721
OTU_97.10642	0.596	0.606	0.579	0.057	4.183	0.009	0.51	0.803	0.558	0.796
OTU_97.10643	0.545	0.576	0.517	-0.042	4.225	-0.009	0.525	0.82	0.537	0.786
OTU_97.10645	0.639	0.563	0.71	0.123	4.188	0.024	0.453	0.764	0.374	0.674
OTU_97.10647	0.526	0.557	0.505	-0.048	4.234	-0.008	0.398	0.74	0.38	0.705
OTU_97.10649	0.646	0.756	0.536	-0.295	4.184	-0.06	0.322	0.653	0.301	0.566
OTU_97.1065	0.85	0.668	1.057	0.322	4.167	0.065	0.182	0.504	0.122	0.334
OTU_97.10651	0.64	0.58	0.687	0.107	4.176	0.022	0.495	0.769	0.482	0.732
OTU_97.10655	0.637	0.595	0.677	0.063	4.143	0.014	0.443	0.724	0.488	0.737
OTU_97.10656	0.565	0.653	0.485	-0.208	4.197	-0.041	0.462	0.762	0.52	0.777
OTU_97.10658	0.52	0.53	0.497	-0.033	4.163	-0.009	0.542	0.836	0.523	0.796
OTU_97.10663	0.506	0.568	0.444	-0.139	4.187	-0.031	0.468	0.789	0.549	0.805
OTU_97.10664	0.561	0.52	0.618	0.066	4.197	0.012	0.51	0.824	0.49	0.758
OTU_97.10665	0.548	0.535	0.559	0.025	4.228	0.004	0.507	0.807	0.53	0.8
OTU_97.10668	0.595	0.578	0.618	0.064	4.166	0.013	0.575	0.86	0.61	0.862
OTU_97.10669	0.552	0.561	0.538	-0.048	4.197	-0.01	0.524	0.775	0.545	0.744
OTU_97.1067	0.498	0.51	0.482	-0.067	4.224	-0.012	0.384	0.714	0.387	0.681
OTU_97.10670	0.476	0.515	0.44	-0.027	4.214	-0.005	0.373	0.707	0.413	0.694
OTU_97.10672	0.594	0.622	0.576	-0.057	4.238	-0.012	0.546	0.81	0.576	0.788
OTU_97.10673	0.532	0.507	0.567	0.003	4.141	0.001	0.443	0.781	0.413	0.751
OTU_97.10676	0.538	0.507	0.57	0.01	4.185	0.002	0.577	0.825	0.57	0.828
OTU_97.10677	0.571	0.604	0.54	0.021	4.184	0.004	0.64	0.89	0.587	0.83
OTU_97.10678	0.587	0.6	0.565	-0.058	4.11	-0.011	0.364	0.689	0.427	0.747
OTU_97.10682	0.888	1.182	0.584	-0.603	4.32	-0.13	0.021	0.167	0.011	0.074
OTU_97.10686	0.533	0.544	0.514	0.053	4.249	0.011	0.576	0.827	0.711	0.897
OTU_97.10687	0.569	0.572	0.567	0.086	4.231	0.014	0.613	0.849	0.579	0.827
OTU_97.10688	0.464	0.462	0.468	-0.004	4.233	-0.001	0.467	0.744	0.411	0.689
OTU_97.1069	0.607	0.58	0.64	0.079	4.151	0.015	0.365	0.738	0.37	0.672
OTU_97.10692	0.671	0.699	0.635	-0.114	4.189	-0.024	0.426	0.727	0.412	0.701
OTU_97.10695	0.569	0.616	0.526	-0.002	4.237	-0.001	0.436	0.725	0.409	0.679
OTU_97.10697	0.491	0.46	0.52	0.037	4.246	0.007	0.432	0.772	0.435	0.75
OTU_97.10699	0.607	0.675	0.536	-0.158	4.073	-0.036	0.531	0.786	0.499	0.755
OTU_97.107	1.452	1.07	1.879	0.974	4.747	0.178	0.001	0.01	0	0.003
OTU_97.10700	0.576	0.609	0.54	0.032	4.111	0.006	0.511	0.784	0.489	0.762
OTU_97.10704	0.57	0.559	0.589	0.071	4.172	0.015	0.449	0.773	0.406	0.724
OTU_97.10707	0.622	0.598	0.652	0.04	4.204	0.01	0.554	0.824	0.524	0.736
OTU_97.10709	0.526	0.522	0.535	0.046	4.125	0.01	0.4	0.721	0.369	0.657
OTU_97.10710	0.542	0.561	0.524	0.006	4.224	0.002	0.613	0.869	0.55	0.816
OTU_97.10712	0.559	0.518	0.602	0.06	4.164	0.015	0.427	0.747	0.45	0.738
OTU_97.10714	0.529	0.533	0.514	-0.073	4.325	-0.017	0.523	0.824	0.47	0.773
OTU_97.10715	0.551	0.579	0.532	-0.048	4.292	-0.011	0.541	0.833	0.498	0.771
OTU_97.10716	0.509	0.56	0.464	-0.119	4.251	-0.023	0.562	0.83	0.547	0.795
OTU_97.10717	0.633	0.589	0.661	0.167	4.21	0.035	0.446	0.715	0.35	0.66
OTU_97.10719	0.549	0.538	0.565	0.016	4.215	0.003	0.488	0.784	0.524	0.782
OTU_97.1072	0.808	0.796	0.825	-0.022	4.197	-0.005	0.567	0.828	0.578	0.836
OTU_97.10723	0.532	0.568	0.501	-0.116	4.184	-0.024	0.51	0.801	0.563	0.795
OTU_97.10728	0.65	0.609	0.674	0.035	4.25	0.007	0.566	0.845	0.576	0.844
OTU_97.1073	0.558	0.528	0.589	0.127	4.023	0.023	0.472	0.807	0.445	0.753
OTU_97.10730	0.776	0.65	0.901	0.268	4.228	0.058	0.304	0.583	0.245	0.525
OTU_97.10732	1.293	0.899	1.683	0.793	4.272	0.155	0.025	0.117	0.007	0.047
OTU_97.10734	0.585	0.532	0.624	0.03	4.185	0.007	0.524	0.811	0.472	0.769
OTU_97.10735	0.596	0.632	0.544	-0.118	4.056	-0.022	0.432	0.758	0.371	0.69
OTU_97.10739	0.507	0.549	0.467	-0.092	4.097	-0.02	0.491	0.792	0.475	0.77
OTU_97.10740	0.578	0.58	0.577	0.039	4.201	0.009	0.494	0.806	0.441	0.754
OTU_97.10741	0.536	0.558	0.516	-0.076	4.145	-0.014	0.459	0.738	0.358	0.676
OTU_97.10743	0.514	0.418	0.587	0.115	4.125	0.024	0.467	0.759	0.482	0.756
OTU_97.10744	0.531	0.538	0.514	0.022	4.084	0.004	0.473	0.817	0.462	0.774
OTU_97.10745	0.517	0.491	0.546	0.021	4.173	0.004	0.513	0.806	0.511	0.807
OTU_97.10746	0.529	0.56	0.499	-0.066	4.218	-0.015	0.422	0.772	0.488	0.782
OTU_97.10747	0.59	0.61	0.583	0.015	4.186	0.003	0.575	0.834	0.661	0.834
OTU_97.1075	0.6	0.649	0.544	-0.154	4.167	-0.03	0.486	0.779	0.51	0.792
OTU_97.10755	0.533	0.616	0.472	-0.031	4.271	-0.006	0.482	0.777	0.502	0.777
OTU_97.10757	0.549	0.615	0.483	-0.055	4.137	-0.011	0.609	0.879	0.544	0.811
OTU_97.10758	0.573	0.618	0.532	-0.068	4.126	-0.014	0.436	0.717	0.415	0.687
OTU_97.1076	0.733	0.983	0.534	-0.5	4.226	-0.1	0.181	0.43	0.064	0.253
OTU_97.10760	0.483	0.522	0.44	-0.114	4.203	-0.025	0.586	0.872	0.523	0.832
OTU_97.10762	0.568	0.495	0.653	0.118	4.216	0.024	0.35	0.683	0.44	0.723
OTU_97.10765	0.475	0.448	0.487	-0.069	4.274	-0.016	0.471	0.735	0.422	0.701
OTU_97.10766	0.525	0.588	0.462	-0.126	4.122	-0.025	0.439	0.708	0.389	0.668
OTU_97.10768	0.53	0.569	0.477	-0.074	4.238	-0.015	0.417	0.729	0.403	0.688
OTU_97.10769	0.581	0.57	0.592	0.036	4.231	0.007	0.575	0.839	0.46	0.77
OTU_97.10770	0.545	0.566	0.526	-0.026	4.12	-0.005	0.58	0.809	0.482	0.76
OTU_97.10772	0.598	0.646	0.542	-0.113	4.169	-0.021	0.573	0.835	0.553	0.789
OTU_97.10776	0.568	0.584	0.556	-0.013	4.188	-0.002	0.414	0.711	0.409	0.703
OTU_97.10777	0.534	0.547	0.519	-0.015	4.12	-0.003	0.539	0.815	0.434	0.742
OTU_97.10778	0.603	0.703	0.53	-0.238	4.225	-0.051	0.396	0.719	0.32	0.588
OTU_97.1078	0.609	0.574	0.66	0.036	4.245	0.007	0.574	0.839	0.519	0.783
OTU_97.10781	0.921	0.588	1.279	0.647	4.331	0.137	0.028	0.176	0.01	0.077
OTU_97.10782	0.553	0.579	0.516	0.001	4.104	0	0.473	0.789	0.555	0.812
OTU_97.10783	1.038	0.833	1.275	0.437	4.1	0.085	0.247	0.558	0.108	0.366
OTU_97.10785	0.55	0.572	0.522	-0.032	4.166	-0.005	0.636	0.86	0.528	0.808
OTU_97.10786	0.522	0.663	0.389	-0.168	4.226	-0.032	0.384	0.704	0.348	0.64
OTU_97.10787	0.711	0.556	0.84	0.318	4.177	0.062	0.281	0.637	0.244	0.539
OTU_97.10788	0.531	0.482	0.56	0.044	4.207	0.008	0.363	0.666	0.415	0.684
OTU_97.10789	0.648	0.694	0.6	-0.124	4.144	-0.026	0.488	0.797	0.441	0.72
OTU_97.1079	0.537	0.59	0.491	-0.124	4.186	-0.023	0.447	0.768	0.433	0.738
OTU_97.10794	0.556	0.62	0.493	-0.042	4.328	-0.005	0.513	0.775	0.412	0.735
OTU_97.10795	0.579	0.609	0.551	-0.036	4.247	-0.009	0.478	0.793	0.522	0.786
OTU_97.10796	0.86	0.482	1.309	0.94	4.328	0.188	0.006	0.051	0.004	0.028
OTU_97.10798	0.635	0.738	0.559	-0.132	4.106	-0.027	0.444	0.763	0.423	0.705
OTU_97.108	0.603	0.665	0.541	-0.115	4.194	-0.022	0.364	0.71	0.333	0.664
OTU_97.10802	0.474	0.452	0.491	0.037	4.133	0.006	0.514	0.817	0.515	0.797
OTU_97.10804	0.544	0.541	0.547	-0.012	4.089	-0.004	0.384	0.763	0.478	0.776
OTU_97.10806	0.572	0.604	0.527	-0.049	4.111	-0.01	0.632	0.872	0.477	0.785
OTU_97.10807	0.595	0.647	0.542	-0.137	4.176	-0.024	0.397	0.723	0.437	0.736
OTU_97.10808	0.499	0.544	0.445	-0.063	4.195	-0.014	0.521	0.814	0.538	0.79
OTU_97.1081	0.629	0.684	0.582	-0.069	4.156	-0.014	0.541	0.82	0.54	0.798
OTU_97.10811	0.518	0.496	0.528	0.026	4.128	0.005	0.472	0.78	0.514	0.78
OTU_97.10812	0.561	0.547	0.567	-0.031	4.106	-0.006	0.497	0.766	0.483	0.75
OTU_97.10814	0.536	0.492	0.573	-0.004	4.228	-0.001	0.497	0.807	0.507	0.786
OTU_97.10819	0.708	0.746	0.676	-0.179	4.249	-0.032	0.436	0.74	0.504	0.733
OTU_97.1082	0.524	0.554	0.508	-0.097	4.188	-0.018	0.413	0.713	0.459	0.725
OTU_97.10821	0.541	0.597	0.483	-0.165	4.135	-0.031	0.531	0.808	0.413	0.704
OTU_97.10823	0.547	0.666	0.453	-0.193	4.321	-0.04	0.449	0.72	0.427	0.705
OTU_97.10824	0.479	0.473	0.489	0.028	4.165	0.005	0.613	0.839	0.635	0.836
OTU_97.10827	0.697	0.857	0.542	-0.252	4.175	-0.053	0.316	0.65	0.251	0.542
OTU_97.10829	0.548	0.547	0.549	-0.024	4.231	-0.006	0.528	0.778	0.512	0.779
OTU_97.1083	0.593	0.628	0.565	-0.051	4.224	-0.011	0.528	0.829	0.535	0.82
OTU_97.10832	0.515	0.585	0.454	-0.114	4.232	-0.025	0.393	0.759	0.476	0.777
OTU_97.10833	0.514	0.524	0.506	-0.009	4.117	-0.002	0.438	0.699	0.405	0.665
OTU_97.10834	0.597	0.603	0.594	-0.036	4.131	-0.007	0.591	0.859	0.655	0.851
OTU_97.10835	0.533	0.498	0.55	-0.076	4.111	-0.017	0.507	0.81	0.49	0.783
OTU_97.10838	0.608	0.615	0.606	0.01	4.197	0.002	0.352	0.711	0.423	0.714
OTU_97.10839	0.624	0.723	0.522	-0.26	4.173	-0.051	0.409	0.643	0.348	0.605
OTU_97.10841	0.546	0.564	0.526	-0.041	4.214	-0.008	0.56	0.851	0.507	0.82
OTU_97.10842	0.616	0.644	0.574	-0.087	4.171	-0.013	0.475	0.76	0.546	0.798
OTU_97.10843	0.752	0.661	0.848	0.189	4.221	0.04	0.353	0.68	0.363	0.609
OTU_97.10850	0.616	0.536	0.691	0.168	4.188	0.034	0.403	0.685	0.388	0.684
OTU_97.10856	0.499	0.51	0.486	-0.014	4.204	-0.002	0.497	0.745	0.55	0.779
OTU_97.10858	0.522	0.571	0.486	-0.096	4.204	-0.018	0.384	0.718	0.463	0.713
OTU_97.1086	0.571	0.67	0.469	-0.171	4.243	-0.032	0.405	0.747	0.437	0.741
OTU_97.10860	0.525	0.514	0.537	-0.039	4.267	-0.008	0.513	0.827	0.569	0.849
OTU_97.10864	0.769	0.911	0.584	-0.128	4.161	-0.028	0.386	0.708	0.297	0.619
OTU_97.10867	0.478	0.435	0.509	-0.017	4.133	-0.003	0.575	0.857	0.545	0.81
OTU_97.10868	0.701	0.777	0.632	-0.218	4.203	-0.046	0.423	0.766	0.353	0.684
OTU_97.10869	0.564	0.605	0.514	-0.091	4.263	-0.019	0.531	0.792	0.451	0.726
OTU_97.10870	0.567	0.703	0.431	-0.201	4.186	-0.039	0.452	0.762	0.359	0.66
OTU_97.10872	0.551	0.569	0.516	0.056	4.145	0.012	0.622	0.887	0.671	0.876
OTU_97.10874	0.572	0.659	0.498	-0.176	4.237	-0.039	0.482	0.761	0.425	0.703
OTU_97.10879	0.623	0.614	0.628	0.048	4.118	0.012	0.557	0.827	0.547	0.815
OTU_97.10884	0.65	0.591	0.693	0.034	4.184	0.008	0.504	0.813	0.45	0.738
OTU_97.10885	0.532	0.45	0.59	0.106	4.215	0.024	0.534	0.818	0.595	0.804
OTU_97.10888	0.934	1.381	0.566	-0.861	4.143	-0.169	0.015	0.081	0.004	0.03
OTU_97.1089	1.207	1.27	1.149	-0.118	4.569	-0.024	0.513	0.8	0.492	0.763
OTU_97.10891	0.595	0.596	0.591	0.002	4.193	0	0.521	0.823	0.564	0.814
OTU_97.10892	0.532	0.565	0.506	-0.079	4.246	-0.017	0.414	0.737	0.385	0.683
OTU_97.10894	1.391	0.651	2.287	1.594	4.281	0.314	0	0.001	0	0
OTU_97.10895	0.485	0.552	0.439	-0.023	4.241	-0.005	0.341	0.697	0.384	0.68
OTU_97.10897	0.556	0.594	0.528	-0.095	4.059	-0.017	0.375	0.708	0.392	0.668
OTU_97.10898	0.599	0.644	0.549	-0.108	4.205	-0.02	0.522	0.782	0.545	0.777
OTU_97.10899	0.55	0.525	0.584	0.038	4.185	0.008	0.606	0.828	0.564	0.808
OTU_97.109	0.971	1.32	0.65	-0.692	4.3	-0.134	0.013	0.103	0.008	0.057
OTU_97.1090	0.532	0.549	0.513	-0.132	4.203	-0.028	0.454	0.742	0.425	0.702
OTU_97.10901	0.549	0.586	0.512	0.005	4.143	0.002	0.629	0.869	0.607	0.855
OTU_97.10906	0.546	0.509	0.57	-0.003	4.191	-0.001	0.519	0.801	0.593	0.835
OTU_97.10909	0.609	0.62	0.6	0.032	4.164	0.008	0.497	0.778	0.5	0.779
OTU_97.10910	0.562	0.534	0.588	0.017	4.225	0.003	0.698	0.901	0.687	0.884
OTU_97.10917	0.511	0.549	0.479	-0.077	4.158	-0.015	0.51	0.811	0.464	0.774
OTU_97.10921	0.538	0.573	0.475	-0.111	4.127	-0.022	0.556	0.808	0.546	0.783
OTU_97.10922	0.587	0.659	0.532	-0.133	4.124	-0.028	0.443	0.756	0.419	0.698
OTU_97.10923	0.61	0.585	0.635	0.139	4.149	0.03	0.614	0.855	0.618	0.813
OTU_97.10924	0.576	0.671	0.493	-0.144	4.209	-0.029	0.441	0.743	0.471	0.741
OTU_97.10925	0.524	0.637	0.436	-0.183	4.208	-0.037	0.346	0.653	0.405	0.657
OTU_97.10928	0.936	0.677	1.228	0.607	4.225	0.118	0.072	0.257	0.028	0.135
OTU_97.1093	0.551	0.622	0.482	-0.09	4.276	-0.02	0.52	0.825	0.506	0.782
OTU_97.10934	0.559	0.581	0.539	-0.015	4.177	-0.003	0.522	0.821	0.501	0.796
OTU_97.10935	0.528	0.516	0.533	0.097	4.198	0.02	0.582	0.845	0.515	0.797
OTU_97.10936	0.498	0.549	0.438	-0.036	4.305	-0.008	0.669	0.909	0.674	0.9
OTU_97.10941	0.557	0.54	0.571	0.049	4.128	0.01	0.671	0.89	0.478	0.787
OTU_97.10942	0.519	0.507	0.527	-0.038	4.22	-0.009	0.514	0.805	0.556	0.807
OTU_97.10943	1.252	0.8	1.718	0.959	4.293	0.186	0.004	0.05	0	0.004
OTU_97.10944	0.789	0.998	0.578	-0.502	4.133	-0.105	0.235	0.507	0.163	0.34
OTU_97.10946	1.873	3.19	0.77	-2.504	4.202	-0.511	0	0	0	0
OTU_97.1095	0.754	0.957	0.535	-0.421	4.22	-0.081	0.196	0.423	0.114	0.337
OTU_97.10950	0.58	0.543	0.621	0.103	4.116	0.022	0.574	0.838	0.506	0.801
OTU_97.10952	0.639	0.669	0.612	-0.053	4.044	-0.009	0.586	0.861	0.551	0.838
OTU_97.10956	0.5	0.57	0.443	-0.121	4.277	-0.023	0.603	0.864	0.554	0.808
OTU_97.10957	0.619	0.64	0.583	-0.089	4.165	-0.017	0.471	0.793	0.473	0.764
OTU_97.10958	0.536	0.59	0.458	-0.172	4.243	-0.035	0.55	0.816	0.574	0.828
OTU_97.10963	0.475	0.498	0.459	-0.023	4.267	-0.006	0.592	0.835	0.634	0.821
OTU_97.10964	0.748	0.676	0.845	0.171	4.327	0.032	0.515	0.781	0.478	0.725
OTU_97.10966	0.674	0.494	0.887	0.304	4.234	0.064	0.371	0.64	0.198	0.465
OTU_97.10969	0.541	0.55	0.533	0.021	4.188	0.004	0.53	0.839	0.565	0.837
OTU_97.10973	0.616	0.532	0.706	0.195	4.235	0.04	0.382	0.705	0.426	0.698
OTU_97.10974	0.944	0.717	1.181	0.478	4.193	0.097	0.155	0.41	0.06	0.251
OTU_97.10975	0.584	0.629	0.536	-0.098	4.124	-0.019	0.363	0.671	0.329	0.645
OTU_97.10977	1.252	0.662	1.953	1.27	4.52	0.264	0.001	0.009	0	0.001
OTU_97.10978	0.595	0.512	0.665	0.181	4.112	0.037	0.537	0.825	0.444	0.749
OTU_97.10979	0.589	0.634	0.534	-0.114	4.016	-0.025	0.495	0.772	0.438	0.749
OTU_97.1098	0.58	0.61	0.557	-0.042	4.132	-0.009	0.426	0.726	0.418	0.69
OTU_97.10980	0.507	0.483	0.527	0.136	4.094	0.03	0.649	0.882	0.613	0.875
OTU_97.10981	0.588	0.621	0.568	-0.029	4.287	-0.005	0.325	0.599	0.285	0.533
OTU_97.10982	1.464	1.221	1.687	0.416	4.168	0.079	0.216	0.481	0.111	0.359
OTU_97.10985	0.574	0.599	0.54	-0.05	4.128	-0.012	0.533	0.808	0.488	0.759
OTU_97.10987	0.593	0.611	0.581	-0.08	4.131	-0.018	0.594	0.859	0.563	0.824
OTU_97.10988	0.508	0.531	0.481	-0.039	4.272	-0.007	0.591	0.82	0.554	0.794
OTU_97.10990	0.617	0.591	0.646	0.029	4.246	0.004	0.581	0.854	0.545	0.839
OTU_97.10992	0.553	0.573	0.538	-0.018	4.132	-0.003	0.427	0.721	0.479	0.739
OTU_97.10994	0.533	0.578	0.501	-0.079	4.234	-0.017	0.474	0.801	0.553	0.795
OTU_97.10999	0.543	0.494	0.582	0.077	4.143	0.013	0.42	0.779	0.446	0.754
OTU_97.11	0.551	0.523	0.564	-0.06	4.115	-0.014	0.477	0.729	0.517	0.752
OTU_97.110	0.524	0.475	0.565	0.121	4.223	0.022	0.364	0.702	0.436	0.721
OTU_97.11001	0.736	0.617	0.86	0.263	4.226	0.053	0.488	0.758	0.34	0.651
OTU_97.11003	0.553	0.565	0.54	-0.023	4.18	-0.005	0.471	0.783	0.439	0.729
OTU_97.11006	0.587	0.65	0.531	-0.177	4.189	-0.036	0.412	0.765	0.472	0.729
OTU_97.1101	1.426	1.025	1.888	0.893	4.335	0.19	0.004	0.043	0	0.006
OTU_97.11011	0.553	0.558	0.548	-0.031	4.117	-0.007	0.428	0.769	0.434	0.74
OTU_97.11015	0.632	0.651	0.615	-0.019	4.283	-0.004	0.476	0.785	0.42	0.725
OTU_97.11018	0.568	0.471	0.643	0.12	4.339	0.024	0.487	0.731	0.535	0.728
OTU_97.11019	0.636	0.546	0.717	0.1	4.264	0.022	0.519	0.816	0.472	0.786
OTU_97.1102	0.628	0.61	0.651	0.025	4.096	0.005	0.475	0.821	0.534	0.817
OTU_97.11022	0.538	0.534	0.545	-0.057	4.22	-0.012	0.529	0.804	0.492	0.774
OTU_97.11026	0.632	0.622	0.641	-0.084	4.162	-0.023	0.529	0.816	0.507	0.791
OTU_97.11027	0.554	0.559	0.548	0.006	4.176	0.002	0.464	0.764	0.463	0.759
OTU_97.11028	0.607	0.623	0.586	-0.096	4.191	-0.02	0.547	0.828	0.582	0.834
OTU_97.11031	0.547	0.581	0.531	0.011	4.276	0.002	0.467	0.792	0.615	0.818
OTU_97.11032	0.646	0.571	0.7	0.088	4.115	0.018	0.399	0.743	0.364	0.71
OTU_97.11037	0.615	0.597	0.653	-0.008	4.224	-0.002	0.643	0.874	0.594	0.824
OTU_97.11038	1.471	1.167	1.752	0.502	4.163	0.103	0.093	0.341	0.042	0.195
OTU_97.11039	0.631	0.582	0.678	0.11	4.133	0.026	0.529	0.772	0.53	0.75
OTU_97.1104	0.601	0.627	0.573	-0.087	4.239	-0.019	0.489	0.756	0.424	0.693
OTU_97.11043	0.642	0.53	0.733	0.21	4.274	0.043	0.528	0.805	0.418	0.706
OTU_97.11044	0.625	0.677	0.563	-0.108	4.057	-0.018	0.462	0.778	0.484	0.757
OTU_97.11045	0.553	0.633	0.48	-0.086	4.168	-0.02	0.418	0.752	0.387	0.678
OTU_97.11047	0.526	0.579	0.482	-0.067	4.17	-0.012	0.499	0.802	0.447	0.745
OTU_97.11050	0.584	0.52	0.657	0.072	4.178	0.013	0.451	0.766	0.461	0.729
OTU_97.11052	0.847	0.67	1.017	0.336	4.314	0.067	0.303	0.591	0.278	0.529
OTU_97.11057	0.459	0.368	0.521	0.141	4.267	0.026	0.361	0.73	0.462	0.751
OTU_97.11058	0.579	0.591	0.564	-0.013	4.188	-0.002	0.463	0.782	0.472	0.764
OTU_97.11062	0.573	0.517	0.626	0.163	4.189	0.037	0.484	0.784	0.441	0.71
OTU_97.11063	0.548	0.529	0.558	-0.074	4.202	-0.016	0.429	0.75	0.469	0.763
OTU_97.11066	0.525	0.563	0.487	-0.056	4.226	-0.012	0.537	0.827	0.535	0.77
OTU_97.11068	0.564	0.549	0.574	0.074	4.245	0.017	0.498	0.815	0.474	0.771
OTU_97.11069	0.507	0.571	0.449	0.028	4.188	0.004	0.556	0.833	0.587	0.853
OTU_97.11070	0.532	0.554	0.52	-0.057	4.277	-0.011	0.606	0.843	0.559	0.833
OTU_97.11071	0.568	0.601	0.521	-0.161	4.188	-0.033	0.469	0.725	0.435	0.701
OTU_97.11072	0.586	0.543	0.621	0.035	4.173	0.006	0.542	0.824	0.564	0.802
OTU_97.11073	0.509	0.513	0.508	0.001	4.212	0	0.533	0.826	0.499	0.774
OTU_97.11074	0.685	0.631	0.73	0.171	4.192	0.039	0.423	0.759	0.433	0.731
OTU_97.11075	0.526	0.499	0.552	-0.01	4.19	-0.002	0.524	0.819	0.518	0.785
OTU_97.11077	0.577	0.57	0.584	0.052	4.159	0.01	0.497	0.723	0.477	0.681
OTU_97.11078	0.893	0.722	1.082	0.396	4.217	0.078	0.13	0.427	0.125	0.388
OTU_97.11084	0.836	0.862	0.808	-0.135	4.296	-0.03	0.423	0.763	0.427	0.711
OTU_97.11085	0.505	0.585	0.419	-0.051	4.16	-0.01	0.418	0.754	0.376	0.704
OTU_97.11089	0.552	0.572	0.536	-0.016	4.327	-0.003	0.512	0.836	0.481	0.802
OTU_97.11091	0.765	0.974	0.579	-0.442	4.104	-0.096	0.137	0.399	0.084	0.293
OTU_97.11099	0.536	0.609	0.469	-0.116	4.325	-0.024	0.571	0.857	0.569	0.822
OTU_97.111	0.499	0.443	0.565	0	4.225	0	0.386	0.717	0.448	0.734
OTU_97.11100	0.586	0.558	0.618	-0.022	4.25	-0.006	0.505	0.776	0.484	0.776
OTU_97.11101	0.605	0.543	0.684	0.143	4.129	0.028	0.499	0.776	0.585	0.796
OTU_97.11105	0.51	0.622	0.411	-0.152	4.282	-0.032	0.433	0.692	0.377	0.659
OTU_97.11106	0.64	0.555	0.741	0.213	4.052	0.041	0.526	0.79	0.371	0.679
OTU_97.11107	0.485	0.523	0.443	-0.103	4.136	-0.019	0.553	0.852	0.539	0.82
OTU_97.11108	0.551	0.664	0.422	-0.227	4.259	-0.042	0.368	0.691	0.35	0.612
OTU_97.11109	0.97	0.803	1.146	0.441	4.402	0.084	0.192	0.474	0.172	0.411
OTU_97.11110	0.528	0.563	0.499	-0.044	4.104	-0.01	0.438	0.73	0.441	0.715
OTU_97.11112	0.558	0.547	0.562	0.04	4.164	0.009	0.53	0.778	0.467	0.738
OTU_97.11113	0.544	0.563	0.528	-0.044	4.188	-0.008	0.564	0.846	0.565	0.82
OTU_97.11114	0.523	0.507	0.539	0.015	4.168	0.003	0.524	0.787	0.557	0.777
OTU_97.11115	0.605	0.576	0.638	0.008	4.215	0.002	0.504	0.815	0.541	0.824
OTU_97.11116	0.498	0.557	0.419	-0.16	4.257	-0.033	0.544	0.784	0.515	0.772
OTU_97.11118	0.7	0.559	0.813	0.275	4.172	0.055	0.414	0.701	0.361	0.625
OTU_97.1112	0.597	0.589	0.611	0.066	4.069	0.014	0.525	0.817	0.563	0.814
OTU_97.11120	0.563	0.567	0.559	0.028	4.134	0.006	0.462	0.791	0.543	0.806
OTU_97.11121	1.454	0.863	2.125	1.586	4.79	0.286	0	0.003	0	0
OTU_97.11122	0.609	0.644	0.58	-0.062	4.112	-0.017	0.515	0.812	0.428	0.728
OTU_97.11125	0.482	0.516	0.441	-0.017	4.205	-0.003	0.305	0.664	0.381	0.655
OTU_97.11127	0.538	0.515	0.574	0.025	4.143	0.004	0.477	0.791	0.591	0.823
OTU_97.11128	0.601	0.529	0.701	0.089	4.127	0.019	0.418	0.706	0.379	0.648
OTU_97.11129	0.616	0.708	0.519	-0.245	4.241	-0.049	0.304	0.648	0.342	0.638
OTU_97.1113	0.979	0.781	1.221	0.496	4.065	0.099	0.122	0.443	0.071	0.274
OTU_97.11130	0.588	0.638	0.546	-0.07	4.209	-0.015	0.534	0.828	0.525	0.793
OTU_97.11131	0.508	0.502	0.522	-0.016	4.093	-0.004	0.469	0.772	0.547	0.771
OTU_97.11132	0.533	0.533	0.533	-0.071	4.261	-0.014	0.479	0.795	0.517	0.764
OTU_97.11136	0.673	0.741	0.581	-0.182	4.166	-0.038	0.388	0.658	0.341	0.606
OTU_97.11138	0.507	0.554	0.455	-0.194	4.23	-0.039	0.523	0.779	0.588	0.813
OTU_97.1114	0.76	0.659	0.855	0.217	4.229	0.046	0.325	0.64	0.308	0.604
OTU_97.11140	0.784	0.609	0.966	0.279	4.255	0.06	0.334	0.628	0.208	0.481
OTU_97.11143	0.546	0.581	0.523	-0.048	4.215	-0.009	0.35	0.689	0.339	0.627
OTU_97.11149	0.595	0.582	0.609	0.019	4.119	0.004	0.468	0.746	0.425	0.711
OTU_97.11151	0.558	0.595	0.522	-0.039	4.236	-0.006	0.463	0.804	0.484	0.798
OTU_97.11156	2.999	2.11	4.001	1.937	4.415	0.393	0	0	0	0
OTU_97.11158	0.512	0.482	0.554	-0.034	4.133	-0.007	0.54	0.762	0.549	0.756
OTU_97.11160	0.571	0.601	0.535	-0.021	4.226	-0.005	0.507	0.773	0.524	0.793
OTU_97.11165	0.586	0.493	0.664	0.125	4.146	0.026	0.359	0.67	0.36	0.657
OTU_97.11169	0.58	0.61	0.553	-0.127	4.292	-0.027	0.493	0.768	0.47	0.721
OTU_97.1117	0.694	0.519	0.853	0.319	4.261	0.067	0.286	0.582	0.232	0.516
OTU_97.11170	0.584	0.56	0.609	0.042	4.192	0.008	0.488	0.812	0.446	0.784
OTU_97.11173	0.565	0.509	0.629	0.064	4.209	0.015	0.553	0.807	0.455	0.753
OTU_97.11174	0.515	0.529	0.487	-0.056	4.306	-0.011	0.498	0.797	0.409	0.722
OTU_97.11176	0.561	0.653	0.473	-0.175	4.181	-0.032	0.32	0.639	0.345	0.612
OTU_97.11177	0.53	0.561	0.503	-0.072	4.211	-0.013	0.5	0.79	0.474	0.757
OTU_97.11178	0.568	0.619	0.536	-0.023	4.169	-0.004	0.51	0.777	0.524	0.759
OTU_97.11180	1.011	1.321	0.67	-0.683	4.248	-0.14	0.029	0.175	0.009	0.07
OTU_97.11182	0.591	0.609	0.57	-0.025	4.017	-0.005	0.528	0.82	0.609	0.858
OTU_97.11184	0.582	0.606	0.557	-0.044	4.035	-0.008	0.501	0.823	0.526	0.814
OTU_97.11191	0.561	0.582	0.544	-0.028	4.207	-0.006	0.447	0.721	0.447	0.749
OTU_97.11193	0.526	0.568	0.488	0.018	4.157	0.004	0.563	0.826	0.497	0.801
OTU_97.11194	0.509	0.622	0.415	-0.103	4.113	-0.016	0.368	0.653	0.446	0.685
OTU_97.11195	0.551	0.524	0.575	0.081	4.222	0.016	0.556	0.85	0.595	0.841
OTU_97.11196	0.642	0.601	0.686	0.075	4.327	0.015	0.444	0.759	0.527	0.774
OTU_97.11198	0.521	0.514	0.529	0.033	4.269	0.007	0.486	0.82	0.533	0.824
OTU_97.11199	0.619	0.59	0.649	0.093	4.205	0.019	0.366	0.701	0.346	0.674
OTU_97.112	0.527	0.522	0.538	-0.049	4.212	-0.013	0.479	0.78	0.492	0.777
OTU_97.11201	0.494	0.454	0.529	0.088	4.2	0.014	0.424	0.73	0.445	0.716
OTU_97.11206	0.536	0.59	0.481	-0.046	4.258	-0.011	0.494	0.805	0.458	0.763
OTU_97.11207	0.99	1.067	0.912	-0.177	4.258	-0.031	0.419	0.73	0.464	0.74
OTU_97.11210	0.538	0.507	0.565	-0.009	4.159	-0.002	0.401	0.699	0.344	0.678
OTU_97.11211	0.551	0.556	0.551	-0.022	4.221	-0.003	0.577	0.803	0.587	0.813
OTU_97.11212	0.589	0.574	0.604	0.097	4.168	0.019	0.488	0.811	0.559	0.825
OTU_97.11214	0.491	0.478	0.5	0.085	4.219	0.016	0.397	0.691	0.413	0.701
OTU_97.11215	0.577	0.526	0.613	0.069	4.157	0.01	0.559	0.845	0.533	0.808
OTU_97.11218	0.666	0.801	0.529	-0.255	4.211	-0.047	0.35	0.627	0.331	0.554
OTU_97.11219	0.519	0.487	0.553	0.081	4.223	0.017	0.637	0.891	0.615	0.858
OTU_97.11220	0.585	0.59	0.583	0.01	4.142	0.003	0.438	0.763	0.513	0.801
OTU_97.11223	0.593	0.613	0.55	-0.017	4.248	-0.003	0.496	0.776	0.489	0.759
OTU_97.11224	0.546	0.631	0.469	-0.184	4.128	-0.04	0.446	0.761	0.453	0.738
OTU_97.11225	0.524	0.505	0.535	0.028	4.17	0.005	0.494	0.771	0.49	0.753
OTU_97.11226	0.497	0.486	0.511	0.055	4.176	0.011	0.538	0.838	0.531	0.815
OTU_97.11228	0.589	0.561	0.625	0.131	4.193	0.025	0.419	0.757	0.438	0.728
OTU_97.1123	0.713	0.798	0.631	-0.145	4.217	-0.03	0.516	0.766	0.449	0.689
OTU_97.11230	0.503	0.527	0.479	0	4.187	0	0.605	0.861	0.553	0.838
OTU_97.11231	0.487	0.511	0.469	0.026	4.204	0.005	0.377	0.665	0.361	0.657
OTU_97.11232	0.525	0.545	0.494	-0.06	4.2	-0.012	0.569	0.834	0.587	0.834
OTU_97.11234	0.5	0.499	0.5	0.033	4.156	0.006	0.547	0.801	0.593	0.796
OTU_97.11235	0.543	0.506	0.584	0.037	4.238	0.007	0.517	0.789	0.505	0.762
OTU_97.11236	0.539	0.551	0.534	-0.094	4.171	-0.019	0.492	0.81	0.522	0.804
OTU_97.11237	0.536	0.57	0.514	-0.09	4.176	-0.016	0.379	0.732	0.392	0.697
OTU_97.1124	0.605	0.642	0.564	-0.103	4.191	-0.022	0.511	0.787	0.578	0.802
OTU_97.11240	0.537	0.555	0.515	-0.13	4.187	-0.025	0.554	0.757	0.512	0.69
OTU_97.11241	0.532	0.518	0.554	-0.05	4.167	-0.012	0.637	0.876	0.611	0.856
OTU_97.11244	0.651	0.707	0.578	-0.182	4.352	-0.036	0.463	0.778	0.356	0.669
OTU_97.11245	0.552	0.591	0.524	-0.035	4.081	-0.007	0.652	0.868	0.555	0.827
OTU_97.11248	0.579	0.577	0.582	-0.026	4.182	-0.006	0.492	0.789	0.519	0.773
OTU_97.11249	2.435	1.634	3.439	1.749	4.298	0.356	0	0	0	0
OTU_97.11251	0.586	0.574	0.596	0.02	4.189	0.003	0.526	0.836	0.49	0.8
OTU_97.11252	0.533	0.584	0.479	-0.134	4.251	-0.025	0.467	0.757	0.435	0.713
OTU_97.11255	0.632	0.608	0.644	0.073	4.173	0.012	0.419	0.756	0.474	0.754
OTU_97.11258	0.606	0.67	0.572	-0.07	4.2	-0.015	0.378	0.679	0.341	0.642
OTU_97.11259	0.565	0.611	0.516	-0.078	4.155	-0.017	0.564	0.788	0.51	0.752
OTU_97.1126	0.971	0.849	1.108	0.287	4.308	0.054	0.308	0.654	0.268	0.572
OTU_97.11260	0.557	0.659	0.443	-0.177	4.232	-0.034	0.342	0.683	0.348	0.654
OTU_97.11263	0.521	0.556	0.475	-0.134	4.194	-0.026	0.657	0.896	0.542	0.814
OTU_97.11264	0.529	0.569	0.485	-0.109	4.153	-0.022	0.449	0.769	0.485	0.77
OTU_97.11265	0.583	0.602	0.556	-0.016	4.218	-0.003	0.464	0.777	0.465	0.747
OTU_97.11267	0.607	0.573	0.638	0.141	4.278	0.025	0.518	0.811	0.497	0.781
OTU_97.11268	0.566	0.559	0.569	0.037	4.244	0.008	0.435	0.743	0.43	0.707
OTU_97.11269	0.535	0.529	0.543	0.064	4.162	0.01	0.607	0.88	0.565	0.835
OTU_97.1127	0.624	0.647	0.6	0.021	4.221	0.006	0.469	0.766	0.435	0.724
OTU_97.11270	0.663	0.698	0.622	-0.049	4.108	-0.007	0.489	0.813	0.524	0.786
OTU_97.11271	0.605	0.59	0.629	0.03	4.119	0.005	0.479	0.769	0.409	0.704
OTU_97.11274	0.602	0.685	0.502	-0.195	4.214	-0.034	0.37	0.695	0.345	0.616
OTU_97.11276	0.546	0.568	0.518	-0.087	4.16	-0.014	0.596	0.835	0.483	0.778
OTU_97.11277	0.569	0.6	0.537	-0.092	4.287	-0.02	0.611	0.865	0.535	0.814
OTU_97.11283	0.612	0.626	0.599	0.027	4.246	0.004	0.549	0.812	0.553	0.81
OTU_97.11286	0.538	0.525	0.55	0.034	4.264	0.008	0.665	0.902	0.65	0.892
OTU_97.11287	0.551	0.616	0.495	-0.062	4.255	-0.016	0.324	0.658	0.309	0.584
OTU_97.11288	0.561	0.631	0.506	-0.08	4.145	-0.015	0.541	0.808	0.449	0.709
OTU_97.11289	0.527	0.456	0.601	-0.001	4.138	0	0.415	0.744	0.493	0.758
OTU_97.1129	0.47	0.459	0.479	-0.012	4.174	-0.001	0.453	0.76	0.476	0.742
OTU_97.11290	0.508	0.481	0.536	0.066	4.185	0.017	0.457	0.758	0.516	0.765
OTU_97.11291	0.56	0.572	0.542	0.077	4.332	0.019	0.53	0.837	0.45	0.765
OTU_97.11292	0.506	0.492	0.528	0.073	4.211	0.016	0.514	0.798	0.469	0.753
OTU_97.11297	0.585	0.694	0.489	-0.155	4.1	-0.03	0.463	0.79	0.372	0.672
OTU_97.11299	0.681	0.735	0.62	-0.237	4.171	-0.042	0.486	0.755	0.443	0.711
OTU_97.113	0.838	0.737	0.909	0.21	4.311	0.042	0.37	0.69	0.356	0.675
OTU_97.11303	0.555	0.638	0.474	-0.151	4.15	-0.028	0.592	0.838	0.454	0.755
OTU_97.11304	0.558	0.537	0.574	-0.042	4.16	-0.01	0.628	0.881	0.605	0.843
OTU_97.11305	0.548	0.549	0.548	0.032	4.163	0.007	0.48	0.807	0.502	0.776
OTU_97.11307	0.456	0.468	0.434	-0.148	4.143	-0.03	0.379	0.705	0.405	0.687
OTU_97.11308	0.85	1.155	0.561	-0.636	4.293	-0.126	0.081	0.271	0.047	0.159
OTU_97.11309	0.606	0.587	0.623	-0.021	4.187	-0.005	0.516	0.814	0.555	0.835
OTU_97.11311	0.608	0.579	0.638	0.011	4.168	0.002	0.414	0.743	0.428	0.683
OTU_97.11314	0.59	0.626	0.548	-0.103	4.12	-0.02	0.439	0.761	0.46	0.725
OTU_97.11317	0.546	0.597	0.489	-0.091	4.19	-0.018	0.489	0.758	0.46	0.728
OTU_97.11318	0.552	0.546	0.559	-0.038	4.229	-0.01	0.462	0.8	0.474	0.778
OTU_97.11319	0.565	0.577	0.549	-0.066	4.213	-0.014	0.609	0.875	0.655	0.89
OTU_97.11321	0.587	0.629	0.552	-0.098	4.279	-0.019	0.526	0.796	0.543	0.805
OTU_97.11322	0.593	0.596	0.59	-0.044	4.185	-0.009	0.488	0.832	0.578	0.827
OTU_97.11323	0.539	0.553	0.519	-0.079	4.128	-0.018	0.57	0.819	0.594	0.822
OTU_97.11328	0.881	0.633	1.11	0.579	4.275	0.121	0.061	0.245	0.042	0.167
OTU_97.1133	0.779	0.916	0.627	-0.329	4.199	-0.061	0.293	0.579	0.235	0.466
OTU_97.11334	0.554	0.568	0.541	-0.122	4.303	-0.023	0.643	0.867	0.546	0.815
OTU_97.11335	0.581	0.677	0.498	-0.093	4.223	-0.018	0.353	0.695	0.313	0.648
OTU_97.11336	0.559	0.555	0.561	0.063	4.247	0.013	0.577	0.819	0.585	0.808
OTU_97.11338	0.552	0.599	0.526	-0.112	4.231	-0.023	0.576	0.811	0.491	0.753
OTU_97.11340	0.592	0.613	0.576	-0.065	4.139	-0.013	0.43	0.772	0.419	0.731
OTU_97.11341	0.55	0.533	0.569	-0.004	4.205	-0.001	0.662	0.89	0.623	0.829
OTU_97.11345	0.566	0.632	0.521	-0.071	4.074	-0.016	0.496	0.766	0.441	0.709
OTU_97.11347	0.566	0.552	0.587	0.011	4.147	0.002	0.481	0.802	0.524	0.809
OTU_97.11350	0.467	0.401	0.525	0.165	4.247	0.031	0.528	0.787	0.508	0.768
OTU_97.11352	0.56	0.626	0.498	-0.114	4.266	-0.024	0.501	0.793	0.452	0.74
OTU_97.11353	0.567	0.565	0.568	-0.07	4.229	-0.014	0.502	0.818	0.528	0.805
OTU_97.11354	0.491	0.513	0.448	-0.076	4.186	-0.017	0.595	0.874	0.495	0.787
OTU_97.1136	0.533	0.55	0.522	-0.022	4.256	-0.005	0.555	0.86	0.434	0.757
OTU_97.11361	0.645	0.865	0.444	-0.396	4.272	-0.075	0.312	0.619	0.158	0.421
OTU_97.11364	0.542	0.475	0.599	0.124	4.24	0.023	0.379	0.709	0.383	0.708
OTU_97.11365	2.228	1.316	3.203	1.765	4.119	0.38	0	0	0	0
OTU_97.11367	0.481	0.515	0.445	-0.043	4.264	-0.01	0.571	0.846	0.621	0.854
OTU_97.11368	0.548	0.594	0.519	-0.097	4.147	-0.02	0.594	0.84	0.544	0.82
OTU_97.1137	0.758	0.584	0.956	0.435	4.255	0.086	0.268	0.508	0.205	0.432
OTU_97.11377	0.736	0.799	0.691	0.005	4.291	0.002	0.331	0.695	0.37	0.708
OTU_97.1138	0.594	0.649	0.555	-0.085	4.073	-0.017	0.464	0.736	0.398	0.664
OTU_97.11380	0.709	0.6	0.816	0.246	4.292	0.045	0.364	0.678	0.298	0.603
OTU_97.11381	0.595	0.589	0.606	0.041	4.237	0.008	0.434	0.764	0.476	0.739
OTU_97.11388	0.582	0.62	0.524	-0.059	4.219	-0.012	0.457	0.748	0.518	0.778
OTU_97.1139	0.533	0.466	0.58	0.031	4.18	0.006	0.457	0.77	0.501	0.749
OTU_97.11392	0.867	0.591	1.214	0.617	4.373	0.123	0.163	0.309	0.06	0.166
OTU_97.11393	0.807	0.678	0.936	0.333	4.223	0.067	0.233	0.57	0.239	0.525
OTU_97.11394	0.527	0.596	0.475	-0.077	4.177	-0.014	0.553	0.773	0.523	0.729
OTU_97.11397	0.593	0.622	0.548	-0.096	4.083	-0.017	0.564	0.8	0.536	0.768
OTU_97.11399	0.557	0.51	0.6	0.067	4.229	0.015	0.603	0.829	0.576	0.817
OTU_97.114	0.601	0.618	0.572	-0.044	4.074	-0.01	0.5	0.813	0.453	0.762
OTU_97.1140	0.901	0.699	1.089	0.386	4.236	0.077	0.307	0.526	0.217	0.431
OTU_97.11400	0.584	0.586	0.576	0.028	4.23	0.006	0.48	0.816	0.433	0.763
OTU_97.11401	0.566	0.636	0.49	-0.13	4.192	-0.025	0.444	0.741	0.471	0.729
OTU_97.11404	0.993	0.684	1.33	0.679	4.202	0.137	0.029	0.198	0.008	0.066
OTU_97.11405	0.606	0.662	0.553	-0.191	4.159	-0.04	0.392	0.73	0.42	0.686
OTU_97.11406	0.568	0.603	0.511	-0.023	4.172	-0.004	0.569	0.822	0.486	0.766
OTU_97.11408	0.584	0.643	0.531	-0.064	4.097	-0.013	0.415	0.708	0.393	0.682
OTU_97.11409	0.52	0.557	0.496	-0.121	4.21	-0.024	0.453	0.761	0.435	0.726
OTU_97.1141	0.657	0.595	0.727	0.059	4.097	0.01	0.506	0.783	0.491	0.77
OTU_97.11410	0.583	0.612	0.567	-0.042	4.237	-0.012	0.383	0.682	0.467	0.693
OTU_97.11411	0.974	0.689	1.321	0.665	4.247	0.142	0.052	0.225	0.016	0.087
OTU_97.11413	0.55	0.592	0.515	-0.052	4.152	-0.012	0.472	0.787	0.478	0.742
OTU_97.1142	0.787	0.984	0.579	-0.456	4.136	-0.096	0.183	0.435	0.157	0.342
OTU_97.11421	0.623	0.642	0.598	-0.119	4.155	-0.027	0.547	0.829	0.659	0.862
OTU_97.11423	0.568	0.644	0.517	-0.086	4.272	-0.016	0.401	0.744	0.451	0.754
OTU_97.11425	0.74	0.668	0.816	0.173	4.085	0.038	0.482	0.757	0.45	0.695
OTU_97.11426	0.57	0.532	0.624	0.054	4.223	0.008	0.514	0.763	0.483	0.728
OTU_97.11428	0.569	0.608	0.544	0.039	4.124	0.007	0.536	0.811	0.571	0.822
OTU_97.1143	0.595	0.626	0.562	-0.081	4.135	-0.017	0.489	0.773	0.42	0.738
OTU_97.11430	0.583	0.516	0.643	-0.005	4.231	-0.002	0.633	0.883	0.61	0.869
OTU_97.11431	0.533	0.533	0.532	-0.099	4.233	-0.019	0.62	0.881	0.56	0.836
OTU_97.11432	0.563	0.583	0.542	-0.087	4.269	-0.02	0.57	0.82	0.612	0.82
OTU_97.11437	0.56	0.618	0.51	-0.111	4.144	-0.021	0.623	0.847	0.496	0.784
OTU_97.11438	0.598	0.656	0.545	-0.101	4.161	-0.023	0.495	0.778	0.469	0.747
OTU_97.11439	0.59	0.638	0.54	-0.055	4.19	-0.012	0.496	0.798	0.474	0.755
OTU_97.1144	0.539	0.569	0.503	-0.049	4.175	-0.011	0.585	0.828	0.584	0.83
OTU_97.11440	0.66	0.593	0.726	0.125	4.329	0.024	0.434	0.718	0.376	0.664
OTU_97.11441	0.515	0.562	0.468	-0.002	4.184	0	0.608	0.831	0.601	0.823
OTU_97.11442	0.813	0.564	1.021	0.468	4.141	0.099	0.162	0.488	0.096	0.32
OTU_97.11445	0.537	0.52	0.558	-0.039	4.238	-0.008	0.411	0.754	0.411	0.72
OTU_97.11446	0.712	0.811	0.608	-0.227	4.185	-0.045	0.453	0.771	0.38	0.676
OTU_97.11450	1.02	0.788	1.309	0.59	4.289	0.115	0.089	0.346	0.039	0.19
OTU_97.11451	1.026	1.288	0.77	-0.516	4.377	-0.109	0.069	0.255	0.036	0.16
OTU_97.11452	0.6	0.595	0.61	0.02	4.165	0.004	0.466	0.801	0.523	0.832
OTU_97.11453	0.704	0.602	0.796	0.137	4.129	0.029	0.509	0.771	0.474	0.707
OTU_97.11455	0.612	0.626	0.578	-0.043	4.136	-0.009	0.449	0.712	0.508	0.725
OTU_97.11456	0.503	0.52	0.497	-0.091	4.292	-0.015	0.433	0.74	0.461	0.745
OTU_97.11463	0.622	0.675	0.566	-0.088	4.223	-0.017	0.595	0.866	0.512	0.801
OTU_97.11464	0.53	0.547	0.512	-0.041	4.124	-0.009	0.552	0.82	0.467	0.777
OTU_97.11465	0.577	0.654	0.521	-0.129	4.233	-0.026	0.523	0.801	0.492	0.75
OTU_97.11466	0.723	0.816	0.613	-0.247	4.234	-0.047	0.375	0.722	0.428	0.73
OTU_97.11468	0.735	0.714	0.75	0.117	4.237	0.021	0.512	0.806	0.577	0.821
OTU_97.11470	0.674	0.823	0.567	-0.302	4.238	-0.062	0.314	0.607	0.24	0.527
OTU_97.11474	0.552	0.517	0.613	0.1	4.206	0.02	0.481	0.767	0.41	0.703
OTU_97.11476	0.52	0.493	0.564	0.099	4.227	0.02	0.461	0.786	0.501	0.784
OTU_97.11477	0.526	0.555	0.493	-0.061	4.18	-0.011	0.493	0.763	0.531	0.784
OTU_97.11478	0.582	0.574	0.593	-0.054	4.195	-0.011	0.593	0.862	0.633	0.877
OTU_97.1148	0.907	0.653	1.171	0.522	4.224	0.11	0.148	0.319	0.08	0.211
OTU_97.11480	0.618	0.64	0.594	0.041	4.198	0.01	0.546	0.812	0.474	0.753
OTU_97.11481	0.567	0.559	0.579	0.014	4.139	0.003	0.362	0.679	0.303	0.597
OTU_97.11484	0.544	0.548	0.538	-0.125	4.145	-0.026	0.405	0.68	0.345	0.655
OTU_97.11486	1.275	0.819	1.797	0.961	4.394	0.2	0.001	0.013	0	0.004
OTU_97.11487	0.529	0.552	0.491	-0.083	4.179	-0.019	0.494	0.742	0.536	0.76
OTU_97.11489	0.562	0.63	0.502	-0.059	4.242	-0.011	0.455	0.749	0.449	0.737
OTU_97.1149	0.53	0.514	0.536	-0.063	4.171	-0.012	0.599	0.86	0.481	0.8
OTU_97.11490	0.556	0.54	0.57	0.067	4.135	0.015	0.567	0.81	0.54	0.783
OTU_97.11492	0.612	0.649	0.553	-0.059	4.124	-0.011	0.439	0.734	0.44	0.722
OTU_97.11493	0.491	0.508	0.481	0.017	4.238	0.003	0.597	0.838	0.547	0.81
OTU_97.11494	0.565	0.637	0.495	-0.106	4.171	-0.027	0.587	0.812	0.558	0.808
OTU_97.11495	0.554	0.599	0.51	-0.121	4.184	-0.019	0.385	0.705	0.399	0.725
OTU_97.11498	0.477	0.492	0.473	-0.035	4.299	-0.006	0.387	0.741	0.49	0.739
OTU_97.11499	0.549	0.547	0.552	0.011	4.14	0.002	0.589	0.862	0.598	0.84
OTU_97.115	1.753	1.083	2.669	1.761	4.499	0.333	0	0	0	0
OTU_97.11500	0.555	0.57	0.54	-0.028	4.182	-0.005	0.694	0.898	0.62	0.861
OTU_97.11501	1.287	2.083	0.59	-1.469	4.111	-0.317	0	0	0	0
OTU_97.11507	0.641	0.626	0.658	0.035	4.221	0.007	0.556	0.859	0.55	0.821
OTU_97.11508	1.374	0.793	2.076	1.257	4.174	0.264	0	0	0	0
OTU_97.11510	2.109	1.146	3.301	2.174	4.34	0.457	0	0	0	0
OTU_97.11512	0.58	0.606	0.563	-0.069	4.193	-0.015	0.535	0.816	0.575	0.809
OTU_97.11515	0.609	0.648	0.589	0.038	4.14	0.008	0.599	0.847	0.581	0.838
OTU_97.11517	0.559	0.668	0.47	-0.12	4.167	-0.023	0.278	0.618	0.217	0.493
OTU_97.11519	0.519	0.514	0.526	-0.035	4.277	-0.006	0.493	0.814	0.53	0.774
OTU_97.1152	0.524	0.551	0.5	-0.053	4.282	-0.011	0.556	0.802	0.513	0.775
OTU_97.11520	0.551	0.59	0.516	-0.105	4.164	-0.023	0.493	0.784	0.364	0.691
OTU_97.11522	0.531	0.557	0.514	-0.049	4.14	-0.01	0.481	0.756	0.468	0.773
OTU_97.11524	0.615	0.549	0.672	0.057	4.183	0.012	0.428	0.751	0.454	0.727
OTU_97.11525	0.63	0.638	0.622	0.068	4.197	0.013	0.486	0.722	0.526	0.742
OTU_97.11526	0.599	0.581	0.617	0.114	4.111	0.023	0.514	0.778	0.51	0.792
OTU_97.1153	0.634	0.628	0.644	-0.009	4.256	-0.002	0.434	0.707	0.524	0.737
OTU_97.11537	0.685	0.763	0.599	-0.066	4.242	-0.011	0.457	0.79	0.406	0.72
OTU_97.1154	0.553	0.585	0.531	-0.063	4.085	-0.014	0.484	0.756	0.436	0.696
OTU_97.11540	0.504	0.5	0.506	0.053	4.251	0.013	0.544	0.83	0.544	0.814
OTU_97.11544	0.582	0.583	0.579	0.071	4.189	0.019	0.458	0.781	0.534	0.8
OTU_97.11546	0.537	0.515	0.553	-0.02	4.111	-0.004	0.491	0.799	0.539	0.816
OTU_97.11547	0.533	0.567	0.477	-0.006	4.233	-0.002	0.461	0.782	0.45	0.754
OTU_97.11550	0.477	0.488	0.458	-0.093	4.223	-0.017	0.457	0.741	0.481	0.784
OTU_97.11551	0.736	0.687	0.796	0.095	4.065	0.022	0.416	0.715	0.439	0.732
OTU_97.11554	0.789	0.777	0.798	0.023	4.26	0.007	0.482	0.782	0.582	0.828
OTU_97.11556	0.533	0.518	0.544	0.057	4.14	0.013	0.546	0.817	0.507	0.777
OTU_97.11557	0.506	0.496	0.521	-0.098	4.217	-0.02	0.521	0.835	0.538	0.826
OTU_97.11558	0.555	0.591	0.51	-0.093	4.192	-0.021	0.328	0.669	0.436	0.688
OTU_97.11564	0.578	0.635	0.529	-0.117	4.226	-0.024	0.505	0.794	0.44	0.723
OTU_97.11565	0.557	0.56	0.547	-0.016	4.194	-0.003	0.512	0.79	0.551	0.807
OTU_97.11566	0.515	0.513	0.519	0	4.245	0	0.52	0.814	0.557	0.823
OTU_97.11567	0.561	0.568	0.558	0.032	4.148	0.007	0.521	0.806	0.472	0.757
OTU_97.11569	0.583	0.582	0.586	-0.054	4.124	-0.011	0.516	0.803	0.552	0.826
OTU_97.1157	0.605	0.492	0.716	0.151	4.201	0.032	0.45	0.76	0.395	0.688
OTU_97.11570	0.602	0.608	0.595	0.024	4.182	0.005	0.586	0.844	0.623	0.848
OTU_97.11571	0.722	0.663	0.791	0.136	4.225	0.025	0.373	0.7	0.397	0.669
OTU_97.11574	0.575	0.552	0.602	0.115	4.191	0.022	0.565	0.84	0.501	0.776
OTU_97.11575	0.699	0.638	0.753	0.182	4.212	0.039	0.441	0.754	0.367	0.658
OTU_97.11576	0.706	0.568	0.839	0.3	4.153	0.061	0.368	0.638	0.32	0.576
OTU_97.11583	0.62	0.554	0.689	0.105	4.144	0.022	0.414	0.721	0.474	0.751
OTU_97.11586	0.614	0.66	0.56	-0.042	4.1	-0.009	0.487	0.793	0.539	0.798
OTU_97.11591	0.548	0.51	0.587	-0.009	4.186	-0.001	0.356	0.702	0.373	0.719
OTU_97.11593	0.749	0.872	0.634	-0.245	4.129	-0.056	0.352	0.648	0.351	0.594
OTU_97.11595	0.574	0.595	0.542	0.009	4.305	0.001	0.544	0.788	0.507	0.77
OTU_97.116	1.574	2.485	0.86	-1.827	4.788	-0.331	0	0	0	0
OTU_97.11601	0.551	0.549	0.552	-0.011	4.248	-0.002	0.488	0.781	0.477	0.762
OTU_97.11603	0.555	0.506	0.605	-0.013	4.242	-0.002	0.491	0.79	0.474	0.764
OTU_97.11604	0.546	0.515	0.586	0.077	4.162	0.015	0.47	0.788	0.532	0.803
OTU_97.11607	0.574	0.622	0.525	-0.057	4.152	-0.01	0.39	0.719	0.397	0.673
OTU_97.11612	0.578	0.518	0.631	0.067	4.313	0.015	0.445	0.792	0.481	0.8
OTU_97.11616	0.931	1.332	0.559	-0.791	4.265	-0.161	0.008	0.069	0.002	0.019
OTU_97.11619	0.52	0.53	0.51	0.036	4.218	0.006	0.513	0.832	0.458	0.773
OTU_97.1162	0.5	0.463	0.527	0.082	4.178	0.015	0.558	0.843	0.562	0.814
OTU_97.11620	0.611	0.678	0.564	-0.19	4.135	-0.037	0.393	0.73	0.319	0.665
OTU_97.11621	0.536	0.574	0.5	-0.106	4.166	-0.024	0.579	0.861	0.447	0.78
OTU_97.11625	0.616	0.664	0.577	-0.109	4.151	-0.021	0.644	0.848	0.574	0.815
OTU_97.11627	0.556	0.563	0.546	-0.006	4.139	-0.002	0.468	0.797	0.477	0.79
OTU_97.11630	0.544	0.594	0.502	-0.045	4.212	-0.01	0.45	0.763	0.465	0.737
OTU_97.11633	0.526	0.536	0.504	-0.116	4.236	-0.02	0.47	0.759	0.539	0.774
OTU_97.11637	0.71	0.618	0.792	0.258	4.286	0.054	0.395	0.68	0.352	0.644
OTU_97.1164	0.535	0.595	0.481	-0.143	4.256	-0.027	0.427	0.717	0.379	0.671
OTU_97.11641	0.666	0.609	0.715	0.13	4.216	0.027	0.397	0.763	0.506	0.771
OTU_97.11643	0.568	0.544	0.585	0.005	4.266	0.001	0.637	0.849	0.575	0.819
OTU_97.11644	0.477	0.505	0.445	-0.076	4.144	-0.015	0.371	0.738	0.379	0.699
OTU_97.11645	0.583	0.622	0.534	-0.084	4.203	-0.015	0.488	0.786	0.422	0.75
OTU_97.11649	0.551	0.61	0.498	-0.061	4.167	-0.014	0.578	0.848	0.503	0.819
OTU_97.1165	0.54	0.56	0.515	-0.025	4.313	-0.005	0.312	0.601	0.276	0.527
OTU_97.11650	0.669	0.606	0.745	0.226	4.212	0.039	0.349	0.707	0.332	0.655
OTU_97.11653	0.521	0.552	0.481	-0.117	4.22	-0.024	0.439	0.751	0.46	0.773
OTU_97.11654	0.514	0.456	0.581	0.074	4.223	0.014	0.485	0.807	0.562	0.805
OTU_97.11656	1.745	1.107	2.549	1.582	4.491	0.303	0	0	0	0
OTU_97.11657	0.528	0.514	0.538	0.046	4.175	0.009	0.571	0.783	0.531	0.769
OTU_97.1166	0.604	0.61	0.599	-0.009	4.242	-0.002	0.547	0.793	0.532	0.776
OTU_97.11660	0.667	0.728	0.609	-0.118	4.224	-0.024	0.409	0.702	0.416	0.689
OTU_97.11661	0.583	0.566	0.605	0.086	4.173	0.016	0.535	0.844	0.6	0.861
OTU_97.11664	0.623	0.597	0.643	0.156	4.205	0.029	0.514	0.79	0.468	0.763
OTU_97.11666	0.529	0.556	0.507	0.026	4.216	0.006	0.469	0.779	0.605	0.832
OTU_97.11667	0.602	0.661	0.569	-0.103	4.297	-0.018	0.521	0.805	0.513	0.785
OTU_97.11675	0.58	0.551	0.615	0.108	4.209	0.021	0.509	0.796	0.525	0.792
OTU_97.11677	0.612	0.746	0.492	-0.186	4.293	-0.034	0.325	0.632	0.365	0.635
OTU_97.11678	0.539	0.574	0.5	-0.059	4.199	-0.012	0.522	0.835	0.455	0.785
OTU_97.11679	0.566	0.554	0.576	0.074	4.276	0.018	0.484	0.771	0.449	0.728
OTU_97.1168	0.534	0.512	0.561	-0.014	4.122	-0.003	0.623	0.884	0.652	0.871
OTU_97.11681	0.843	1.132	0.6	-0.599	4.252	-0.12	0.059	0.297	0.019	0.129
OTU_97.11682	0.554	0.501	0.607	0.111	4.157	0.021	0.507	0.804	0.49	0.782
OTU_97.11683	0.567	0.564	0.576	0.074	4.162	0.013	0.6	0.856	0.517	0.802
OTU_97.11685	0.735	0.624	0.857	0.156	4.108	0.036	0.398	0.62	0.404	0.591
OTU_97.11688	0.577	0.615	0.539	-0.073	4.209	-0.016	0.531	0.824	0.591	0.851
OTU_97.1169	0.626	0.674	0.585	-0.072	4.292	-0.013	0.497	0.766	0.446	0.713
OTU_97.11690	0.539	0.565	0.524	-0.008	4.293	-0.002	0.699	0.913	0.557	0.848
OTU_97.11691	0.887	0.567	1.166	0.546	4.233	0.11	0.1	0.281	0.028	0.146
OTU_97.11693	0.516	0.535	0.489	-0.092	4.138	-0.018	0.575	0.827	0.582	0.815
OTU_97.117	0.889	0.638	1.106	0.551	4.682	0.098	0.094	0.237	0.117	0.259
OTU_97.1170	0.554	0.567	0.547	-0.038	4.228	-0.009	0.503	0.795	0.537	0.814
OTU_97.11701	0.534	0.521	0.544	0.039	4.095	0.009	0.641	0.89	0.588	0.835
OTU_97.11704	0.523	0.599	0.438	-0.208	4.25	-0.041	0.447	0.743	0.468	0.73
OTU_97.11706	0.658	0.677	0.637	-0.039	4.245	-0.007	0.587	0.859	0.6	0.87
OTU_97.11708	0.599	0.642	0.554	-0.113	4.211	-0.022	0.479	0.795	0.507	0.782
OTU_97.11709	0.621	0.691	0.545	-0.095	4.164	-0.02	0.482	0.816	0.526	0.799
OTU_97.11711	0.617	0.536	0.696	0.141	4.158	0.027	0.506	0.803	0.465	0.741
OTU_97.11713	0.579	0.628	0.53	-0.108	4.149	-0.022	0.589	0.861	0.493	0.801
OTU_97.11714	0.633	0.568	0.686	0.073	4.193	0.015	0.422	0.751	0.364	0.672
OTU_97.11715	0.539	0.534	0.547	0.037	4.137	0.008	0.517	0.785	0.527	0.8
OTU_97.11716	0.613	0.646	0.599	-0.009	4.282	-0.001	0.359	0.721	0.402	0.746
OTU_97.11717	0.665	0.552	0.818	0.323	4.165	0.073	0.361	0.607	0.341	0.554
OTU_97.11718	0.592	0.66	0.545	-0.142	4.16	-0.029	0.481	0.742	0.45	0.708
OTU_97.11720	0.537	0.581	0.487	-0.107	4.096	-0.021	0.535	0.852	0.529	0.804
OTU_97.11727	0.588	0.576	0.591	0.026	4.102	0.006	0.442	0.758	0.395	0.708
OTU_97.11729	0.517	0.519	0.508	-0.06	4.252	-0.015	0.387	0.691	0.439	0.705
OTU_97.11732	0.562	0.54	0.578	-0.045	4.067	-0.009	0.566	0.858	0.573	0.841
OTU_97.11734	0.599	0.642	0.55	-0.027	4.238	-0.006	0.523	0.81	0.41	0.714
OTU_97.11735	0.561	0.596	0.523	-0.052	4.119	-0.012	0.536	0.814	0.487	0.743
OTU_97.11737	0.555	0.581	0.525	-0.059	4.284	-0.01	0.529	0.807	0.421	0.733
OTU_97.1174	0.664	0.514	0.804	0.234	4.287	0.048	0.201	0.5	0.246	0.509
OTU_97.11740	0.462	0.45	0.484	-0.004	4.206	-0.001	0.55	0.821	0.531	0.789
OTU_97.11741	0.875	1.174	0.607	-0.6	4.387	-0.114	0.103	0.309	0.041	0.17
OTU_97.11742	0.603	0.579	0.625	0.076	4.168	0.015	0.342	0.635	0.341	0.607
OTU_97.11744	1.747	0.956	2.699	1.643	4.272	0.329	0	0	0	0
OTU_97.11746	0.563	0.573	0.554	0.011	4.235	0.002	0.446	0.755	0.482	0.747
OTU_97.11748	0.585	0.548	0.61	0.043	4.14	0.011	0.553	0.825	0.568	0.811
OTU_97.1175	0.606	0.724	0.479	-0.219	4.106	-0.044	0.396	0.699	0.353	0.641
OTU_97.11751	0.56	0.552	0.567	-0.015	4.243	-0.004	0.364	0.737	0.466	0.735
OTU_97.1176	0.717	0.615	0.804	0.179	4.188	0.041	0.38	0.716	0.324	0.595
OTU_97.11760	0.518	0.553	0.487	-0.077	4.191	-0.013	0.555	0.826	0.526	0.799
OTU_97.11762	0.67	0.552	0.767	0.219	4.181	0.044	0.349	0.674	0.342	0.608
OTU_97.11765	1.591	0.944	2.418	1.624	4.545	0.304	0	0	0	0
OTU_97.11767	0.554	0.556	0.551	0.025	4.222	0.007	0.606	0.861	0.496	0.801
OTU_97.11770	1.496	1.029	1.99	0.917	4.245	0.204	0.006	0.052	0	0.003
OTU_97.11775	0.754	0.492	1.012	0.509	4.256	0.102	0.151	0.41	0.083	0.267
OTU_97.11776	0.658	0.739	0.571	-0.216	4.183	-0.048	0.38	0.722	0.333	0.644
OTU_97.11777	0.55	0.574	0.531	0.006	4.191	0.001	0.512	0.807	0.526	0.793
OTU_97.11779	0.58	0.551	0.621	-0.006	4.203	-0.001	0.402	0.69	0.446	0.685
OTU_97.11781	0.71	0.64	0.768	0.098	4.27	0.021	0.6	0.856	0.516	0.808
OTU_97.11782	0.615	0.524	0.7	0.116	4.097	0.024	0.375	0.698	0.401	0.69
OTU_97.11783	0.545	0.554	0.53	-0.045	4.209	-0.008	0.517	0.816	0.589	0.83
OTU_97.11784	0.55	0.615	0.489	-0.142	4.111	-0.028	0.45	0.777	0.346	0.661
OTU_97.11786	0.554	0.61	0.505	-0.147	4.173	-0.028	0.405	0.743	0.461	0.673
OTU_97.11787	0.537	0.488	0.567	0.03	4.169	0.007	0.499	0.78	0.565	0.782
OTU_97.11788	0.589	0.613	0.566	-0.095	4.132	-0.02	0.583	0.817	0.538	0.778
OTU_97.11789	0.865	1.157	0.549	-0.585	4.194	-0.124	0.128	0.293	0.067	0.208
OTU_97.11790	0.634	0.651	0.615	0.013	4.232	0.002	0.567	0.857	0.557	0.836
OTU_97.11792	0.505	0.451	0.549	0.004	4.238	0.001	0.465	0.791	0.516	0.802
OTU_97.11794	0.571	0.609	0.538	-0.041	4.206	-0.007	0.597	0.874	0.57	0.842
OTU_97.11796	0.606	0.64	0.57	-0.122	4.085	-0.025	0.51	0.814	0.608	0.826
OTU_97.1180	0.569	0.574	0.565	-0.045	4.207	-0.008	0.535	0.825	0.583	0.813
OTU_97.11800	0.761	0.701	0.818	0.201	4.324	0.039	0.396	0.708	0.374	0.656
OTU_97.11802	0.622	0.639	0.604	-0.056	4.239	-0.009	0.382	0.686	0.466	0.735
OTU_97.11806	0.514	0.563	0.474	-0.037	4.192	-0.007	0.528	0.854	0.517	0.813
OTU_97.11807	0.532	0.584	0.472	-0.169	4.165	-0.034	0.437	0.712	0.475	0.736
OTU_97.11808	0.597	0.56	0.632	0.031	4.12	0.007	0.392	0.706	0.373	0.636
OTU_97.11809	0.819	1.06	0.631	-0.664	4.414	-0.115	0.055	0.21	0.062	0.197
OTU_97.11810	1.008	0.712	1.338	0.601	4.15	0.125	0.074	0.265	0.022	0.127
OTU_97.11812	0.507	0.471	0.54	0.098	4.184	0.021	0.65	0.852	0.577	0.806
OTU_97.11813	0.555	0.598	0.521	-0.025	4.272	-0.006	0.633	0.879	0.664	0.876
OTU_97.11814	0.575	0.624	0.528	-0.023	4.142	-0.004	0.495	0.79	0.526	0.794
OTU_97.11816	0.475	0.489	0.464	0.035	4.198	0.009	0.506	0.807	0.508	0.771
OTU_97.1182	0.438	0.464	0.409	-0.085	4.227	-0.017	0.427	0.722	0.41	0.697
OTU_97.11820	0.593	0.576	0.604	-0.011	4.251	-0.004	0.499	0.777	0.409	0.705
OTU_97.11822	0.576	0.607	0.54	-0.183	4.27	-0.038	0.487	0.764	0.548	0.794
OTU_97.11825	0.473	0.485	0.466	-0.024	4.244	-0.006	0.491	0.771	0.448	0.748
OTU_97.11826	0.618	0.597	0.637	0.029	4.149	0.005	0.547	0.823	0.447	0.736
OTU_97.1183	0.588	0.644	0.543	-0.099	4.208	-0.02	0.577	0.858	0.54	0.824
OTU_97.11832	0.533	0.49	0.57	0.063	4.181	0.014	0.468	0.746	0.481	0.756
OTU_97.11834	0.506	0.437	0.58	0.03	4.243	0.006	0.455	0.744	0.494	0.789
OTU_97.11837	0.511	0.511	0.505	-0.059	4.193	-0.011	0.498	0.804	0.497	0.787
OTU_97.1184	0.525	0.517	0.535	0.08	4.23	0.016	0.513	0.797	0.501	0.773
OTU_97.11840	0.959	1.43	0.598	-0.746	4.091	-0.16	0.04	0.122	0.011	0.053
OTU_97.11841	0.491	0.504	0.481	-0.006	4.169	-0.001	0.476	0.74	0.454	0.714
OTU_97.11842	0.553	0.512	0.583	0.096	4.291	0.019	0.538	0.849	0.593	0.83
OTU_97.11846	0.687	0.813	0.529	-0.25	4.116	-0.053	0.424	0.75	0.312	0.616
OTU_97.11847	0.612	0.563	0.639	0.072	4.227	0.014	0.436	0.734	0.443	0.724
OTU_97.11849	0.614	0.53	0.675	0.012	4.074	0.003	0.431	0.754	0.362	0.708
OTU_97.1185	0.762	0.706	0.83	0.14	4.563	0.027	0.266	0.58	0.381	0.648
OTU_97.11850	0.561	0.571	0.558	-0.083	4.174	-0.017	0.533	0.84	0.449	0.785
OTU_97.11851	0.623	0.65	0.593	-0.076	4.245	-0.014	0.441	0.734	0.509	0.761
OTU_97.11852	0.485	0.478	0.497	0.02	4.211	0.005	0.483	0.763	0.539	0.772
OTU_97.11853	0.557	0.6	0.513	0.007	4.125	0.001	0.594	0.841	0.542	0.802
OTU_97.11854	0.592	0.694	0.523	-0.186	4.151	-0.032	0.416	0.705	0.341	0.601
OTU_97.11855	3.323	2.351	4.309	1.927	4.14	0.399	0	0	0	0
OTU_97.11858	0.592	0.615	0.571	-0.003	4.193	0	0.56	0.83	0.478	0.747
OTU_97.1186	0.574	0.538	0.605	0.051	4.226	0.009	0.438	0.766	0.387	0.734
OTU_97.11860	1.192	0.938	1.503	0.687	4.393	0.13	0.031	0.178	0.018	0.103
OTU_97.11861	0.536	0.516	0.552	0.015	4.24	0.003	0.481	0.79	0.632	0.865
OTU_97.11864	0.627	0.566	0.678	0.107	4.158	0.021	0.413	0.717	0.478	0.739
OTU_97.11869	0.566	0.546	0.585	0.026	4.199	0.004	0.362	0.752	0.449	0.752
OTU_97.1187	1.037	0.733	1.368	0.692	4.356	0.127	0.065	0.157	0.018	0.08
OTU_97.11870	0.53	0.554	0.495	-0.062	4.254	-0.013	0.546	0.821	0.442	0.752
OTU_97.11874	0.502	0.513	0.492	-0.051	4.195	-0.01	0.626	0.884	0.508	0.816
OTU_97.11876	0.636	0.655	0.621	-0.1	4.238	-0.019	0.506	0.767	0.553	0.807
OTU_97.11877	0.514	0.535	0.495	0.06	4.247	0.012	0.468	0.754	0.399	0.696
OTU_97.11879	0.638	0.645	0.629	-0.067	4.13	-0.019	0.523	0.823	0.551	0.822
OTU_97.1188	0.614	0.623	0.609	0.056	4.233	0.01	0.615	0.819	0.607	0.819
OTU_97.11880	0.534	0.565	0.491	-0.105	4.168	-0.018	0.539	0.806	0.479	0.751
OTU_97.11882	0.583	0.578	0.584	-0.01	4.12	-0.003	0.581	0.847	0.493	0.781
OTU_97.11883	1.103	0.663	1.547	0.902	4.262	0.176	0.013	0.064	0	0.007
OTU_97.11885	0.877	1.115	0.637	-0.531	4.036	-0.107	0.178	0.388	0.129	0.271
OTU_97.11886	0.58	0.647	0.515	-0.144	4.27	-0.028	0.45	0.752	0.39	0.709
OTU_97.11887	0.588	0.581	0.599	0.006	4.229	0.001	0.497	0.769	0.465	0.751
OTU_97.11888	0.564	0.519	0.61	0.116	4.208	0.025	0.423	0.694	0.365	0.651
OTU_97.1189	2.39	1.54	3.302	1.762	4.213	0.364	0	0	0	0
OTU_97.11890	0.579	0.63	0.529	-0.142	4.267	-0.027	0.326	0.658	0.363	0.662
OTU_97.11891	0.585	0.591	0.576	-0.045	4.151	-0.011	0.555	0.816	0.491	0.783
OTU_97.11895	0.636	0.627	0.646	-0.02	4.125	-0.004	0.401	0.764	0.52	0.812
OTU_97.11896	0.624	0.692	0.563	-0.145	4.148	-0.029	0.51	0.745	0.489	0.739
OTU_97.11899	0.61	0.602	0.619	-0.019	4.164	-0.003	0.465	0.761	0.457	0.745
OTU_97.119	1.041	1.265	0.856	-0.513	4.628	-0.098	0.05	0.198	0.044	0.185
OTU_97.11903	0.576	0.637	0.483	-0.147	4.209	-0.028	0.346	0.687	0.392	0.691
OTU_97.11904	0.915	1.211	0.686	-0.428	4.253	-0.077	0.231	0.518	0.14	0.331
OTU_97.11905	0.828	0.647	1.001	0.363	4.216	0.079	0.261	0.55	0.199	0.447
OTU_97.11907	0.482	0.491	0.472	0.007	4.227	0.002	0.516	0.76	0.515	0.733
OTU_97.11909	0.656	0.755	0.558	-0.199	4.271	-0.039	0.409	0.732	0.466	0.717
OTU_97.11910	0.517	0.568	0.463	-0.048	4.114	-0.011	0.404	0.743	0.508	0.788
OTU_97.11911	1.282	0.811	1.755	0.989	4.368	0.196	0.001	0.012	0	0.002
OTU_97.11912	0.594	0.61	0.572	-0.089	4.189	-0.019	0.576	0.856	0.635	0.869
OTU_97.11913	0.513	0.541	0.484	-0.049	4.249	-0.013	0.48	0.77	0.545	0.792
OTU_97.11914	0.617	0.614	0.619	0.043	4.176	0.009	0.449	0.785	0.468	0.776
OTU_97.11916	0.52	0.58	0.47	-0.117	4.208	-0.025	0.537	0.798	0.507	0.773
OTU_97.11919	0.549	0.584	0.522	-0.04	4.244	-0.007	0.627	0.836	0.658	0.83
OTU_97.11920	0.565	0.633	0.502	-0.17	4.234	-0.035	0.601	0.857	0.524	0.792
OTU_97.11921	0.532	0.53	0.537	-0.013	4.254	-0.003	0.568	0.827	0.585	0.827
OTU_97.11922	0.512	0.499	0.52	-0.03	4.251	-0.009	0.457	0.77	0.477	0.764
OTU_97.11923	0.542	0.519	0.577	-0.059	4.213	-0.01	0.657	0.893	0.625	0.868
OTU_97.11924	0.533	0.523	0.539	-0.068	4.128	-0.011	0.48	0.762	0.497	0.75
OTU_97.11926	0.617	0.563	0.656	0.065	4.222	0.015	0.479	0.792	0.444	0.733
OTU_97.11927	0.576	0.627	0.509	-0.089	4.099	-0.018	0.492	0.724	0.464	0.736
OTU_97.11928	0.58	0.58	0.583	-0.056	4.24	-0.013	0.49	0.813	0.545	0.81
OTU_97.11929	0.749	0.549	0.938	0.411	4.142	0.081	0.23	0.538	0.199	0.414
OTU_97.1193	0.709	0.657	0.757	0.108	4.254	0.02	0.33	0.679	0.343	0.654
OTU_97.11930	0.615	0.68	0.536	-0.179	4.209	-0.036	0.522	0.8	0.541	0.771
OTU_97.11932	0.576	0.581	0.573	0.027	4.17	0.004	0.447	0.792	0.588	0.815
OTU_97.11933	0.54	0.514	0.571	0.003	4.165	0.001	0.327	0.697	0.451	0.714
OTU_97.11934	0.52	0.511	0.531	0.015	4.255	0.002	0.594	0.845	0.608	0.83
OTU_97.11935	0.616	0.609	0.624	0.061	4.134	0.013	0.514	0.818	0.53	0.806
OTU_97.11936	0.574	0.648	0.511	-0.099	4.194	-0.02	0.526	0.796	0.478	0.744
OTU_97.11942	0.526	0.511	0.551	0.017	4.213	0.003	0.567	0.868	0.545	0.846
OTU_97.11943	0.699	0.744	0.651	-0.091	4.166	-0.018	0.557	0.824	0.539	0.768
OTU_97.11945	1.022	1.402	0.693	-0.755	4.267	-0.146	0.016	0.12	0.005	0.045
OTU_97.11947	0.544	0.575	0.514	-0.081	4.206	-0.018	0.636	0.896	0.561	0.835
OTU_97.11948	0.518	0.534	0.505	-0.068	4.242	-0.016	0.398	0.745	0.339	0.682
OTU_97.11949	0.522	0.567	0.49	-0.13	4.184	-0.027	0.496	0.806	0.482	0.768
OTU_97.11951	0.575	0.54	0.604	0.001	4.201	0	0.604	0.879	0.642	0.885
OTU_97.11953	0.563	0.618	0.51	-0.194	4.199	-0.037	0.491	0.722	0.465	0.701
OTU_97.11954	0.682	0.883	0.49	-0.349	4.138	-0.068	0.415	0.643	0.28	0.499
OTU_97.11955	0.557	0.643	0.496	-0.136	4.25	-0.032	0.405	0.673	0.403	0.626
OTU_97.11957	0.527	0.446	0.613	0.163	4.219	0.036	0.459	0.73	0.414	0.683
OTU_97.11959	0.598	0.514	0.695	0.179	4.235	0.034	0.503	0.796	0.562	0.777
OTU_97.1196	0.524	0.493	0.543	0.166	4.167	0.033	0.483	0.809	0.514	0.804
OTU_97.11961	0.587	0.69	0.493	-0.14	4.166	-0.026	0.42	0.755	0.358	0.674
OTU_97.11962	0.609	0.665	0.558	-0.072	4.184	-0.013	0.426	0.703	0.423	0.676
OTU_97.11964	0.593	0.552	0.642	0.037	4.224	0.007	0.419	0.734	0.436	0.74
OTU_97.11965	1.085	1.177	1.034	-0.181	4.344	-0.032	0.419	0.758	0.458	0.728
OTU_97.1197	0.58	0.561	0.588	0.012	4.101	0.002	0.461	0.767	0.58	0.804
OTU_97.11974	0.519	0.535	0.507	-0.004	4.196	-0.001	0.457	0.725	0.46	0.703
OTU_97.11975	0.491	0.515	0.471	0.03	4.113	0.006	0.526	0.79	0.551	0.808
OTU_97.11976	0.581	0.623	0.549	0.019	4.223	0.003	0.483	0.824	0.525	0.801
OTU_97.11978	0.557	0.543	0.568	0.123	4.165	0.025	0.657	0.884	0.68	0.886
OTU_97.11979	0.482	0.545	0.422	-0.117	4.076	-0.022	0.476	0.781	0.466	0.744
OTU_97.11985	0.683	0.562	0.8	0.327	4.114	0.064	0.375	0.679	0.374	0.597
OTU_97.11986	0.469	0.474	0.461	-0.058	4.079	-0.009	0.502	0.783	0.547	0.793
OTU_97.11988	1.639	1.061	2.345	1.401	4.766	0.252	0	0	0	0
OTU_97.1199	0.58	0.582	0.579	-0.01	4.205	-0.001	0.564	0.842	0.542	0.82
OTU_97.11990	0.516	0.48	0.566	0.143	4.266	0.029	0.427	0.763	0.389	0.708
OTU_97.11991	0.473	0.456	0.494	0.022	4.15	0.005	0.486	0.775	0.433	0.737
OTU_97.11992	0.497	0.52	0.481	-0.044	4.221	-0.008	0.39	0.748	0.384	0.688
OTU_97.11993	0.547	0.535	0.559	0.006	4.199	0.001	0.457	0.801	0.505	0.784
OTU_97.11994	0.527	0.496	0.55	0.036	4.271	0.007	0.511	0.799	0.532	0.784
OTU_97.11996	0.549	0.555	0.54	-0.044	4.188	-0.01	0.596	0.847	0.559	0.822
OTU_97.11997	0.529	0.585	0.479	-0.024	4.099	-0.005	0.432	0.772	0.483	0.781
OTU_97.11998	0.542	0.54	0.544	0.004	4.237	0.001	0.501	0.76	0.467	0.715
OTU_97.11999	0.568	0.606	0.53	-0.133	4.159	-0.026	0.554	0.83	0.578	0.837
OTU_97.12	0.544	0.537	0.548	0.008	4.146	0.002	0.45	0.75	0.443	0.719
OTU_97.120	2.643	4.482	1.144	-3.364	4.166	-0.728	0	0	0	0
OTU_97.12001	0.519	0.505	0.541	0.061	4.117	0.013	0.519	0.775	0.527	0.766
OTU_97.12002	0.507	0.555	0.461	-0.036	4.21	-0.007	0.536	0.797	0.555	0.813
OTU_97.12003	0.55	0.665	0.443	-0.243	4.179	-0.046	0.439	0.764	0.406	0.683
OTU_97.12004	0.689	0.884	0.509	-0.297	4.239	-0.059	0.32	0.584	0.237	0.478
OTU_97.12009	0.522	0.547	0.506	-0.045	4.257	-0.009	0.524	0.819	0.503	0.785
OTU_97.1201	0.536	0.594	0.481	-0.029	4.206	-0.005	0.501	0.802	0.438	0.744
OTU_97.12011	0.518	0.546	0.484	0.034	4.276	0.006	0.544	0.833	0.525	0.789
OTU_97.12012	0.509	0.53	0.487	-0.065	4.202	-0.014	0.57	0.818	0.534	0.804
OTU_97.12013	0.518	0.553	0.491	-0.063	4.168	-0.013	0.534	0.826	0.576	0.836
OTU_97.12014	1.327	1.002	1.71	0.7	4.201	0.137	0.033	0.184	0.016	0.077
OTU_97.12015	0.636	0.665	0.617	-0.043	4.209	-0.009	0.509	0.791	0.546	0.802
OTU_97.12017	0.602	0.593	0.612	0.033	4.056	0.007	0.444	0.777	0.534	0.799
OTU_97.12019	0.692	0.853	0.553	-0.298	4.177	-0.059	0.378	0.617	0.258	0.52
OTU_97.1202	0.563	0.486	0.626	0.036	4.227	0.007	0.34	0.627	0.398	0.67
OTU_97.12021	0.571	0.599	0.545	-0.06	4.194	-0.011	0.6	0.824	0.558	0.79
OTU_97.12026	0.599	0.669	0.499	-0.114	4.137	-0.021	0.513	0.809	0.475	0.764
OTU_97.12027	0.537	0.542	0.525	0.103	4.231	0.016	0.413	0.714	0.49	0.708
OTU_97.12029	0.512	0.526	0.504	-0.081	4.119	-0.017	0.607	0.854	0.632	0.854
OTU_97.1203	0.594	0.644	0.548	-0.131	4.326	-0.027	0.508	0.755	0.501	0.767
OTU_97.12034	0.582	0.645	0.517	-0.098	4.127	-0.021	0.46	0.797	0.52	0.793
OTU_97.12037	0.443	0.445	0.44	0.036	4.167	0.009	0.615	0.887	0.546	0.829
OTU_97.1204	0.607	0.638	0.578	-0.006	4.144	-0.001	0.477	0.764	0.461	0.763
OTU_97.12041	0.555	0.496	0.619	0.038	4.199	0.006	0.465	0.751	0.451	0.709
OTU_97.12042	0.52	0.619	0.416	-0.248	4.144	-0.057	0.408	0.742	0.381	0.709
OTU_97.12045	0.595	0.605	0.583	0.031	4.192	0.007	0.466	0.798	0.409	0.74
OTU_97.12046	0.511	0.52	0.495	-0.093	4.227	-0.018	0.397	0.746	0.457	0.726
OTU_97.12047	0.533	0.535	0.531	-0.026	4.087	-0.005	0.46	0.779	0.441	0.714
OTU_97.1205	0.935	1.341	0.522	-0.862	4.17	-0.172	0.022	0.1	0.01	0.045
OTU_97.12053	0.577	0.593	0.559	-0.058	4.197	-0.011	0.479	0.778	0.508	0.779
OTU_97.1206	0.495	0.529	0.458	-0.101	4.065	-0.02	0.453	0.803	0.456	0.751
OTU_97.12060	0.794	0.608	0.973	0.305	4.156	0.07	0.24	0.557	0.226	0.441
OTU_97.12061	0.553	0.567	0.548	-0.063	4.154	-0.014	0.54	0.835	0.519	0.81
OTU_97.12063	0.594	0.52	0.686	0.146	4.194	0.03	0.335	0.697	0.272	0.598
OTU_97.12068	0.634	0.572	0.683	0.039	4.159	0.011	0.575	0.808	0.511	0.758
OTU_97.12069	0.547	0.481	0.612	0.147	4.188	0.031	0.446	0.72	0.52	0.72
OTU_97.12071	0.479	0.575	0.38	-0.126	4.171	-0.026	0.465	0.769	0.435	0.727
OTU_97.12072	0.626	0.686	0.573	-0.146	4.099	-0.03	0.588	0.847	0.552	0.798
OTU_97.12074	0.547	0.49	0.592	0.083	4.177	0.017	0.597	0.883	0.561	0.841
OTU_97.12075	0.538	0.576	0.51	-0.042	4.236	-0.007	0.559	0.827	0.5	0.794
OTU_97.12077	1.348	1.15	1.588	0.541	4.82	0.105	0.068	0.293	0.047	0.215
OTU_97.12078	0.542	0.65	0.437	-0.074	4.166	-0.015	0.526	0.775	0.445	0.706
OTU_97.12079	0.627	0.705	0.559	-0.1	4.182	-0.022	0.455	0.786	0.459	0.764
OTU_97.12081	0.549	0.552	0.546	-0.051	4.14	-0.011	0.332	0.685	0.326	0.643
OTU_97.12083	0.533	0.509	0.554	-0.021	4.333	-0.004	0.593	0.876	0.556	0.848
OTU_97.12084	0.544	0.565	0.517	-0.009	4.197	-0.001	0.603	0.865	0.586	0.824
OTU_97.12088	0.64	0.57	0.71	0.032	4.219	0.005	0.523	0.821	0.508	0.812
OTU_97.1209	0.835	0.719	0.957	0.159	4.079	0.028	0.441	0.776	0.451	0.729
OTU_97.12090	0.533	0.534	0.533	0.061	4.112	0.011	0.464	0.8	0.428	0.715
OTU_97.12091	0.597	0.573	0.614	0.031	4.238	0.006	0.545	0.797	0.553	0.775
OTU_97.12092	0.536	0.566	0.511	-0.094	4.194	-0.019	0.465	0.758	0.434	0.725
OTU_97.12096	0.484	0.403	0.578	0.081	4.229	0.016	0.371	0.71	0.402	0.72
OTU_97.12098	0.538	0.599	0.497	-0.064	4.157	-0.014	0.468	0.761	0.501	0.726
OTU_97.121	0.624	0.569	0.664	0.213	4.162	0.04	0.444	0.75	0.48	0.762
OTU_97.1210	0.74	0.74	0.742	0.035	4.133	0.008	0.55	0.786	0.464	0.73
OTU_97.12101	0.574	0.632	0.527	-0.156	4.327	-0.034	0.513	0.768	0.536	0.742
OTU_97.12103	0.593	0.636	0.562	-0.135	4.165	-0.03	0.403	0.679	0.453	0.678
OTU_97.12105	0.512	0.543	0.476	-0.129	4.276	-0.027	0.431	0.736	0.451	0.694
OTU_97.12106	0.656	0.585	0.718	0.211	4.225	0.04	0.494	0.758	0.435	0.701
OTU_97.12107	0.6	0.601	0.595	-0.019	4.208	-0.003	0.54	0.814	0.48	0.739
OTU_97.12108	0.628	0.59	0.676	0.091	4.317	0.02	0.535	0.834	0.515	0.78
OTU_97.12109	0.577	0.648	0.5	-0.111	4.136	-0.022	0.426	0.721	0.442	0.729
OTU_97.1211	0.771	1.085	0.477	-0.611	4.389	-0.115	0.075	0.266	0.053	0.172
OTU_97.12113	0.536	0.635	0.456	-0.169	4.13	-0.039	0.364	0.717	0.373	0.682
OTU_97.12114	0.741	0.527	0.956	0.376	4.132	0.074	0.176	0.489	0.116	0.366
OTU_97.12116	0.562	0.575	0.556	-0.062	4.144	-0.011	0.49	0.799	0.511	0.796
OTU_97.12117	0.585	0.683	0.51	-0.154	4.137	-0.03	0.341	0.693	0.265	0.607
OTU_97.12118	0.552	0.586	0.515	-0.073	4.119	-0.015	0.479	0.779	0.36	0.708
OTU_97.12120	0.519	0.543	0.498	-0.022	4.166	-0.005	0.433	0.754	0.457	0.743
OTU_97.12123	0.588	0.616	0.557	-0.175	4.211	-0.033	0.511	0.775	0.444	0.74
OTU_97.12125	0.603	0.564	0.637	0.034	4.183	0.006	0.527	0.798	0.453	0.748
OTU_97.12126	0.554	0.557	0.551	-0.04	4.171	-0.01	0.606	0.841	0.564	0.794
OTU_97.12129	0.551	0.581	0.532	-0.022	4.22	-0.007	0.512	0.788	0.587	0.808
OTU_97.1213	1.151	0.82	1.54	0.715	4.246	0.145	0.033	0.187	0.01	0.075
OTU_97.12130	0.587	0.579	0.598	-0.015	4.224	-0.004	0.612	0.84	0.498	0.768
OTU_97.12131	1.182	0.743	1.61	0.9	4.4	0.189	0.003	0.036	0.001	0.011
OTU_97.12132	0.713	0.626	0.829	0.203	4.144	0.04	0.443	0.718	0.359	0.629
OTU_97.12133	0.513	0.531	0.498	0.006	4.095	0.002	0.497	0.819	0.541	0.822
OTU_97.12134	0.519	0.551	0.469	-0.11	4.168	-0.02	0.456	0.752	0.515	0.756
OTU_97.12136	0.541	0.537	0.549	-0.016	4.277	-0.002	0.507	0.831	0.561	0.832
OTU_97.12141	0.616	0.623	0.607	-0.013	4.123	-0.002	0.55	0.829	0.487	0.778
OTU_97.12142	0.533	0.527	0.542	-0.066	4.252	-0.014	0.474	0.774	0.463	0.735
OTU_97.12146	0.697	0.602	0.796	0.218	4.164	0.044	0.552	0.749	0.46	0.7
OTU_97.12148	0.701	0.7	0.701	0.046	4.15	0.01	0.56	0.853	0.561	0.81
OTU_97.1215	0.562	0.562	0.563	0.034	4.184	0.009	0.491	0.795	0.425	0.741
OTU_97.12150	0.538	0.479	0.585	0.069	4.166	0.014	0.424	0.756	0.469	0.77
OTU_97.12152	0.565	0.555	0.572	0.005	4.148	0.001	0.508	0.828	0.547	0.839
OTU_97.12154	0.563	0.539	0.574	0.06	4.128	0.011	0.433	0.754	0.539	0.795
OTU_97.12157	0.543	0.6	0.486	-0.048	4.126	-0.011	0.55	0.834	0.56	0.792
OTU_97.12158	0.551	0.609	0.497	-0.116	4.307	-0.022	0.526	0.811	0.423	0.738
OTU_97.12159	0.628	0.596	0.649	0.065	4.261	0.017	0.556	0.837	0.505	0.8
OTU_97.12161	0.523	0.545	0.499	-0.094	4.098	-0.019	0.481	0.757	0.434	0.702
OTU_97.12162	0.653	0.705	0.611	-0.142	4.159	-0.028	0.482	0.8	0.48	0.764
OTU_97.12164	0.538	0.595	0.467	-0.129	4.184	-0.024	0.481	0.764	0.481	0.755
OTU_97.12166	0.568	0.556	0.571	0.016	4.176	0.003	0.555	0.799	0.506	0.741
OTU_97.12167	0.593	0.646	0.545	-0.169	4.255	-0.028	0.443	0.679	0.453	0.678
OTU_97.12168	0.679	0.61	0.747	0.047	4.146	0.012	0.521	0.805	0.47	0.738
OTU_97.12169	0.476	0.422	0.512	0.065	4.141	0.012	0.466	0.793	0.558	0.828
OTU_97.12170	0.609	0.603	0.617	-0.01	4.11	-0.003	0.6	0.814	0.531	0.789
OTU_97.12172	0.57	0.591	0.544	-0.08	4.139	-0.019	0.518	0.836	0.508	0.825
OTU_97.12175	0.519	0.57	0.477	-0.081	4.228	-0.017	0.469	0.765	0.446	0.74
OTU_97.12177	0.651	0.658	0.645	-0.078	4.169	-0.018	0.565	0.815	0.622	0.812
OTU_97.12179	0.871	0.654	1.109	0.426	4.291	0.088	0.111	0.421	0.076	0.289
OTU_97.1218	0.561	0.595	0.518	-0.11	4.123	-0.019	0.39	0.696	0.33	0.649
OTU_97.12180	0.544	0.564	0.529	-0.022	4.196	-0.003	0.482	0.743	0.517	0.756
OTU_97.12181	0.586	0.598	0.578	0.018	4.271	0.004	0.471	0.797	0.508	0.783
OTU_97.12183	0.649	0.624	0.683	0.056	4.135	0.011	0.7	0.916	0.667	0.85
OTU_97.12185	0.621	0.718	0.513	-0.195	4.298	-0.041	0.42	0.717	0.361	0.64
OTU_97.12186	0.548	0.557	0.542	0.064	4.181	0.013	0.524	0.821	0.62	0.833
OTU_97.12187	0.562	0.579	0.544	-0.044	4.119	-0.008	0.504	0.812	0.582	0.843
OTU_97.12188	0.574	0.577	0.569	-0.071	4.221	-0.016	0.588	0.854	0.512	0.811
OTU_97.12189	0.537	0.511	0.558	0.131	4.131	0.027	0.465	0.735	0.477	0.719
OTU_97.12195	0.55	0.709	0.406	-0.249	4.229	-0.05	0.374	0.661	0.326	0.585
OTU_97.12196	0.546	0.497	0.577	-0.008	4.23	-0.002	0.519	0.798	0.54	0.798
OTU_97.12197	0.528	0.571	0.486	0.005	4.157	0.001	0.469	0.802	0.478	0.761
OTU_97.12198	0.514	0.501	0.53	0.017	4.19	0.004	0.486	0.783	0.495	0.763
OTU_97.122	1.255	1.012	1.549	0.693	4.642	0.132	0.06	0.192	0.022	0.119
OTU_97.12200	0.664	0.718	0.609	-0.137	4.147	-0.03	0.52	0.802	0.542	0.794
OTU_97.12201	0.746	0.883	0.607	-0.261	4.157	-0.048	0.33	0.63	0.338	0.54
OTU_97.12202	0.577	0.561	0.596	-0.003	4.156	-0.001	0.638	0.84	0.582	0.808
OTU_97.12204	0.542	0.562	0.526	-0.107	4.228	-0.022	0.491	0.784	0.476	0.766
OTU_97.12205	0.657	0.657	0.66	-0.024	4.289	-0.005	0.493	0.754	0.479	0.687
OTU_97.12209	0.513	0.545	0.488	-0.095	4.172	-0.02	0.433	0.717	0.44	0.68
OTU_97.1221	0.617	0.578	0.66	0.06	4.303	0.01	0.498	0.774	0.438	0.74
OTU_97.12210	0.529	0.54	0.515	-0.025	4.04	-0.004	0.546	0.791	0.517	0.759
OTU_97.12211	0.544	0.542	0.547	0.058	4.114	0.011	0.38	0.711	0.351	0.65
OTU_97.12212	0.533	0.528	0.539	-0.003	4.152	0	0.486	0.8	0.461	0.735
OTU_97.12213	0.504	0.514	0.495	-0.032	4.213	-0.007	0.488	0.791	0.429	0.727
OTU_97.12215	0.509	0.565	0.466	-0.091	4.15	-0.019	0.486	0.826	0.504	0.794
OTU_97.12216	0.49	0.457	0.517	0.031	4.198	0.007	0.563	0.828	0.58	0.818
OTU_97.12217	0.598	0.514	0.657	0.215	4.298	0.042	0.528	0.792	0.402	0.716
OTU_97.12218	0.551	0.617	0.483	-0.098	4.224	-0.019	0.453	0.785	0.546	0.807
OTU_97.12220	0.512	0.485	0.538	0.014	4.152	0.003	0.334	0.645	0.352	0.668
OTU_97.12221	0.598	0.565	0.616	-0.044	4.136	-0.009	0.52	0.846	0.587	0.861
OTU_97.12222	0.521	0.555	0.483	-0.175	4.244	-0.036	0.468	0.768	0.471	0.746
OTU_97.12226	0.564	0.591	0.533	-0.061	4.235	-0.013	0.547	0.847	0.531	0.798
OTU_97.12227	0.668	0.609	0.72	0.065	4.213	0.013	0.47	0.755	0.476	0.759
OTU_97.1223	0.519	0.497	0.546	0.034	4.203	0.008	0.466	0.802	0.508	0.792
OTU_97.12230	0.593	0.648	0.549	-0.056	4.078	-0.011	0.386	0.746	0.408	0.726
OTU_97.12231	0.575	0.611	0.528	-0.062	4.189	-0.013	0.457	0.786	0.495	0.739
OTU_97.12234	0.605	0.671	0.54	-0.085	4.208	-0.019	0.447	0.792	0.464	0.778
OTU_97.12235	0.889	0.794	1.006	0.295	4.173	0.062	0.452	0.752	0.33	0.606
OTU_97.12237	0.505	0.577	0.454	-0.176	4.077	-0.036	0.403	0.679	0.339	0.614
OTU_97.12239	0.608	0.584	0.621	-0.039	4.135	-0.01	0.405	0.749	0.45	0.746
OTU_97.1224	0.634	0.575	0.694	0.143	4.127	0.029	0.447	0.701	0.369	0.662
OTU_97.12241	0.564	0.554	0.57	0.095	4.111	0.02	0.528	0.794	0.509	0.767
OTU_97.12243	0.567	0.594	0.544	0.012	4.184	0.003	0.63	0.874	0.573	0.858
OTU_97.12244	0.644	0.683	0.604	-0.105	4.149	-0.022	0.504	0.83	0.47	0.793
OTU_97.12247	0.56	0.532	0.594	0.05	4.319	0.01	0.476	0.745	0.547	0.734
OTU_97.12248	0.558	0.593	0.534	-0.042	4.083	-0.009	0.476	0.784	0.517	0.802
OTU_97.12249	0.546	0.526	0.567	0.024	4.337	0.004	0.48	0.749	0.414	0.708
OTU_97.1225	3.332	2.213	4.466	2.224	3.936	0.497	0	0	0	0
OTU_97.12250	0.488	0.453	0.516	-0.006	4.284	-0.002	0.615	0.876	0.583	0.837
OTU_97.12252	0.604	0.597	0.61	0.108	4.248	0.02	0.543	0.839	0.596	0.827
OTU_97.12254	0.509	0.545	0.48	-0.073	4.211	-0.017	0.508	0.799	0.56	0.816
OTU_97.12257	0.615	0.637	0.591	0.009	4.266	0.001	0.461	0.72	0.411	0.711
OTU_97.12259	0.751	0.867	0.645	-0.197	4.211	-0.043	0.304	0.608	0.324	0.561
OTU_97.12261	0.543	0.605	0.491	-0.091	4.183	-0.021	0.616	0.847	0.523	0.79
OTU_97.12262	0.529	0.515	0.543	0.014	4.152	0.003	0.63	0.884	0.631	0.882
OTU_97.12264	0.569	0.571	0.566	0.055	4.228	0.01	0.556	0.821	0.567	0.797
OTU_97.12267	0.539	0.598	0.503	-0.016	4.206	-0.004	0.47	0.773	0.428	0.724
OTU_97.12269	0.529	0.558	0.487	-0.079	4.202	-0.019	0.321	0.678	0.369	0.673
OTU_97.12271	0.493	0.5	0.48	-0.036	4.057	-0.006	0.459	0.81	0.479	0.782
OTU_97.12272	0.526	0.575	0.472	-0.087	4.229	-0.016	0.462	0.779	0.416	0.727
OTU_97.12276	0.544	0.524	0.566	0.046	4.205	0.012	0.425	0.749	0.402	0.707
OTU_97.12278	0.536	0.534	0.538	-0.073	4.184	-0.018	0.516	0.79	0.505	0.743
OTU_97.12279	0.598	0.574	0.629	0.048	4.216	0.01	0.53	0.763	0.564	0.79
OTU_97.1228	0.605	0.631	0.578	-0.089	4.192	-0.019	0.502	0.752	0.478	0.727
OTU_97.12280	0.561	0.527	0.594	0.039	4.227	0.007	0.379	0.723	0.451	0.741
OTU_97.12282	0.643	0.552	0.768	0.194	4.166	0.047	0.396	0.677	0.285	0.563
OTU_97.12285	0.622	0.63	0.614	-0.023	4.114	-0.004	0.418	0.743	0.411	0.706
OTU_97.12287	0.523	0.522	0.528	0.014	4.132	0.004	0.563	0.826	0.544	0.804
OTU_97.12288	0.574	0.565	0.58	-0.083	4.19	-0.019	0.593	0.856	0.574	0.803
OTU_97.12289	0.556	0.544	0.562	-0.046	4.239	-0.009	0.477	0.804	0.435	0.724
OTU_97.1229	0.55	0.583	0.514	-0.023	4.2	-0.005	0.45	0.796	0.456	0.777
OTU_97.12292	0.725	0.884	0.57	-0.362	4.186	-0.075	0.296	0.56	0.243	0.486
OTU_97.12297	1.787	1.107	2.573	1.502	4.473	0.287	0	0	0	0
OTU_97.12298	0.515	0.541	0.489	-0.063	4.169	-0.013	0.628	0.873	0.636	0.864
OTU_97.12299	0.566	0.502	0.639	0.187	4.157	0.039	0.465	0.708	0.367	0.663
OTU_97.123	0.523	0.571	0.458	-0.12	4.179	-0.021	0.5	0.758	0.465	0.739
OTU_97.12301	0.515	0.544	0.487	-0.107	4.258	-0.024	0.441	0.781	0.395	0.719
OTU_97.12303	0.63	0.703	0.553	-0.165	4.242	-0.035	0.406	0.696	0.394	0.673
OTU_97.12304	0.622	0.702	0.563	-0.145	4.095	-0.027	0.403	0.709	0.376	0.671
OTU_97.12306	0.879	0.701	1.057	0.344	4.155	0.072	0.163	0.442	0.139	0.374
OTU_97.12308	0.561	0.565	0.558	0.052	4.238	0.01	0.38	0.719	0.45	0.753
OTU_97.12309	0.524	0.53	0.522	0.049	4.294	0.011	0.456	0.761	0.519	0.795
OTU_97.1231	0.511	0.606	0.422	-0.079	4.23	-0.018	0.408	0.698	0.357	0.648
OTU_97.12312	0.78	0.736	0.828	0.117	4.263	0.027	0.389	0.681	0.334	0.642
OTU_97.12315	0.694	0.866	0.538	-0.314	4.156	-0.065	0.34	0.645	0.237	0.539
OTU_97.12316	0.535	0.577	0.487	-0.095	4.285	-0.016	0.507	0.791	0.489	0.755
OTU_97.12317	0.527	0.511	0.548	0.148	4.212	0.03	0.494	0.778	0.493	0.747
OTU_97.1232	0.703	0.583	0.787	0.2	4.22	0.042	0.413	0.767	0.389	0.703
OTU_97.12321	0.574	0.603	0.552	-0.124	4.187	-0.025	0.589	0.829	0.592	0.802
OTU_97.12328	0.53	0.545	0.514	0.067	4.159	0.012	0.497	0.785	0.551	0.806
OTU_97.12329	0.638	0.736	0.52	-0.269	4.164	-0.052	0.286	0.618	0.24	0.567
OTU_97.12331	0.529	0.576	0.474	-0.124	4.135	-0.028	0.531	0.797	0.538	0.79
OTU_97.12335	0.61	0.6	0.619	0.067	4.253	0.012	0.51	0.802	0.54	0.801
OTU_97.12336	0.509	0.527	0.489	-0.039	4.296	-0.009	0.489	0.785	0.468	0.781
OTU_97.12339	0.513	0.536	0.489	-0.008	4.255	-0.002	0.529	0.794	0.618	0.825
OTU_97.12340	0.59	0.603	0.571	-0.088	4.215	-0.018	0.577	0.848	0.503	0.808
OTU_97.12345	0.63	0.526	0.727	0.183	4.121	0.044	0.445	0.751	0.387	0.668
OTU_97.1235	0.718	0.935	0.569	-0.398	4.213	-0.077	0.272	0.512	0.197	0.377
OTU_97.12351	0.514	0.553	0.483	-0.059	4.141	-0.01	0.608	0.873	0.609	0.838
OTU_97.12354	0.702	0.589	0.819	0.233	4.156	0.043	0.376	0.682	0.33	0.599
OTU_97.12356	0.731	0.706	0.753	0.088	4.325	0.015	0.403	0.713	0.457	0.75
OTU_97.12357	0.535	0.553	0.522	-0.059	4.141	-0.012	0.41	0.678	0.509	0.73
OTU_97.12358	0.561	0.625	0.475	-0.148	4.086	-0.029	0.572	0.796	0.579	0.789
OTU_97.1236	0.597	0.532	0.656	0.099	4.173	0.018	0.53	0.772	0.479	0.764
OTU_97.12360	0.604	0.665	0.521	-0.175	4.214	-0.038	0.428	0.76	0.399	0.722
OTU_97.12361	0.546	0.575	0.506	-0.021	4.174	-0.004	0.516	0.786	0.473	0.741
OTU_97.12362	0.51	0.508	0.516	0.028	4.258	0.007	0.564	0.858	0.523	0.805
OTU_97.12363	0.737	0.662	0.807	0.114	4.132	0.027	0.42	0.759	0.412	0.704
OTU_97.12366	0.553	0.548	0.557	0.069	4.176	0.017	0.57	0.818	0.561	0.779
OTU_97.12367	0.61	0.676	0.548	-0.08	4.265	-0.015	0.515	0.795	0.498	0.748
OTU_97.12369	1.046	0.853	1.226	0.443	4.277	0.09	0.224	0.521	0.143	0.37
OTU_97.1237	0.571	0.572	0.571	-0.025	4.182	-0.005	0.389	0.703	0.407	0.714
OTU_97.12370	0.555	0.581	0.529	-0.001	4.078	0	0.479	0.772	0.539	0.754
OTU_97.12371	0.874	0.671	1.051	0.362	4.199	0.07	0.25	0.551	0.157	0.449
OTU_97.12373	0.839	0.741	0.928	0.21	4.325	0.043	0.444	0.749	0.336	0.676
OTU_97.12374	0.583	0.498	0.674	0.185	4.233	0.037	0.558	0.816	0.442	0.728
OTU_97.12376	0.534	0.555	0.513	-0.02	4.183	-0.005	0.549	0.829	0.595	0.855
OTU_97.12377	0.617	0.587	0.647	0.068	4.206	0.016	0.51	0.797	0.425	0.7
OTU_97.1238	0.555	0.523	0.577	0.05	4.163	0.01	0.39	0.697	0.368	0.679
OTU_97.12381	0.609	0.613	0.603	-0.016	4.179	-0.003	0.652	0.876	0.591	0.859
OTU_97.12383	0.575	0.578	0.572	0.036	4.226	0.008	0.408	0.746	0.37	0.713
OTU_97.12388	0.489	0.483	0.494	0.009	4.185	0.002	0.614	0.885	0.621	0.878
OTU_97.1239	0.818	0.732	0.891	0.158	4.136	0.031	0.502	0.762	0.429	0.692
OTU_97.12390	0.489	0.514	0.457	-0.069	4.216	-0.018	0.506	0.806	0.545	0.813
OTU_97.12392	0.509	0.536	0.493	0.008	4.052	0.002	0.533	0.807	0.556	0.834
OTU_97.12394	0.565	0.593	0.534	-0.105	4.108	-0.02	0.531	0.803	0.597	0.812
OTU_97.12397	0.61	0.698	0.52	-0.175	4.107	-0.04	0.459	0.719	0.37	0.674
OTU_97.124	0.98	0.973	0.987	0.083	4.263	0.017	0.519	0.761	0.496	0.74
OTU_97.1240	0.521	0.473	0.57	0.18	4.114	0.04	0.437	0.767	0.459	0.748
OTU_97.12404	0.569	0.55	0.587	0.044	4.17	0.01	0.553	0.816	0.492	0.749
OTU_97.12405	0.532	0.543	0.522	0.011	4.243	0.002	0.381	0.694	0.424	0.713
OTU_97.12406	0.535	0.583	0.499	-0.056	4.188	-0.013	0.555	0.865	0.566	0.829
OTU_97.12407	0.614	0.489	0.774	0.217	4.316	0.044	0.395	0.648	0.321	0.602
OTU_97.12408	0.874	0.806	0.941	0.151	4.205	0.035	0.468	0.763	0.475	0.75
OTU_97.1241	0.503	0.528	0.484	-0.028	4.21	-0.005	0.579	0.822	0.561	0.81
OTU_97.12410	0.629	0.664	0.59	-0.05	4.123	-0.012	0.405	0.726	0.437	0.706
OTU_97.12411	0.838	0.671	1.047	0.399	4.233	0.075	0.253	0.533	0.194	0.429
OTU_97.12412	0.551	0.571	0.524	-0.054	4.24	-0.01	0.422	0.718	0.455	0.7
OTU_97.12415	0.511	0.488	0.531	0.012	4.297	0.003	0.576	0.867	0.588	0.857
OTU_97.12416	0.62	0.716	0.554	-0.093	4.168	-0.017	0.435	0.713	0.371	0.658
OTU_97.12417	0.7	0.663	0.75	0.049	4.142	0.011	0.513	0.819	0.487	0.795
OTU_97.12419	0.601	0.787	0.44	-0.203	4.265	-0.044	0.381	0.729	0.314	0.606
OTU_97.12420	0.583	0.605	0.551	-0.041	4.135	-0.006	0.491	0.773	0.45	0.767
OTU_97.12424	0.559	0.605	0.497	-0.163	4.257	-0.035	0.474	0.778	0.451	0.708
OTU_97.12425	0.573	0.544	0.61	0.126	4.205	0.025	0.447	0.734	0.471	0.764
OTU_97.12428	0.505	0.492	0.529	-0.057	4.138	-0.009	0.502	0.794	0.519	0.81
OTU_97.12429	0.677	0.685	0.673	-0.041	4.112	-0.009	0.63	0.875	0.595	0.841
OTU_97.12430	0.483	0.452	0.515	0.007	4.256	0.001	0.475	0.778	0.437	0.724
OTU_97.12434	0.578	0.602	0.551	-0.033	4.182	-0.007	0.487	0.801	0.428	0.743
OTU_97.12435	0.583	0.638	0.525	-0.106	4.158	-0.019	0.46	0.776	0.391	0.702
OTU_97.12438	0.55	0.569	0.53	-0.027	4.168	-0.006	0.547	0.829	0.517	0.795
OTU_97.12439	1.163	0.662	1.663	1.091	4.281	0.219	0.002	0.018	0	0.001
OTU_97.12440	0.524	0.547	0.507	-0.097	4.241	-0.017	0.498	0.801	0.557	0.782
OTU_97.12445	0.611	0.645	0.586	-0.055	4.147	-0.011	0.607	0.876	0.556	0.831
OTU_97.12448	0.661	0.743	0.567	-0.229	4.22	-0.046	0.527	0.771	0.415	0.664
OTU_97.12449	0.618	0.71	0.54	-0.196	4.22	-0.036	0.368	0.693	0.382	0.653
OTU_97.12450	0.556	0.556	0.556	0.001	4.122	0	0.452	0.764	0.498	0.773
OTU_97.12453	1.068	0.632	1.535	0.945	4.201	0.187	0.007	0.06	0.001	0.007
OTU_97.12454	0.559	0.517	0.586	0.063	4.164	0.014	0.435	0.765	0.468	0.761
OTU_97.12456	0.547	0.643	0.456	-0.093	4.17	-0.016	0.548	0.832	0.495	0.766
OTU_97.12457	0.522	0.569	0.465	-0.103	4.28	-0.02	0.442	0.712	0.44	0.688
OTU_97.12458	0.536	0.632	0.439	-0.081	4.134	-0.018	0.447	0.735	0.447	0.703
OTU_97.1246	0.597	0.661	0.529	-0.099	4.178	-0.025	0.348	0.704	0.395	0.68
OTU_97.12462	0.743	0.837	0.644	-0.169	4.169	-0.037	0.366	0.7	0.378	0.667
OTU_97.12466	0.587	0.704	0.496	-0.212	4.129	-0.044	0.401	0.71	0.422	0.71
OTU_97.12467	0.526	0.536	0.52	0.001	4.224	0	0.553	0.843	0.661	0.88
OTU_97.12472	0.589	0.625	0.544	-0.011	4.195	-0.001	0.449	0.706	0.435	0.708
OTU_97.12473	0.642	0.679	0.589	-0.102	4.177	-0.021	0.528	0.802	0.5	0.743
OTU_97.12474	0.496	0.525	0.444	-0.026	4.271	-0.005	0.454	0.789	0.517	0.799
OTU_97.12476	0.527	0.567	0.466	-0.138	4.13	-0.031	0.486	0.823	0.613	0.849
OTU_97.12477	0.616	0.503	0.709	0.177	4.173	0.038	0.361	0.667	0.356	0.636
OTU_97.1248	1.062	1.54	0.614	-0.88	4.327	-0.167	0.003	0.041	0.001	0.012
OTU_97.12480	1.15	0.732	1.553	0.738	4.266	0.146	0.043	0.117	0.012	0.056
OTU_97.12482	0.596	0.592	0.6	-0.005	4.203	-0.001	0.506	0.786	0.422	0.733
OTU_97.12483	0.564	0.611	0.514	-0.059	4.076	-0.012	0.429	0.735	0.384	0.686
OTU_97.12484	0.609	0.604	0.618	0.053	4.22	0.013	0.468	0.75	0.533	0.731
OTU_97.12488	0.574	0.495	0.65	0.096	4.202	0.02	0.401	0.727	0.453	0.704
OTU_97.1249	0.58	0.57	0.594	-0.035	4.108	-0.007	0.545	0.848	0.48	0.795
OTU_97.12491	0.653	0.593	0.735	0.123	4.215	0.025	0.53	0.805	0.452	0.762
OTU_97.12494	0.721	0.793	0.653	-0.206	4.337	-0.039	0.329	0.684	0.284	0.616
OTU_97.12497	0.592	0.61	0.577	0.017	4.178	0.004	0.565	0.829	0.622	0.84
OTU_97.12498	0.515	0.539	0.493	-0.081	4.207	-0.017	0.429	0.79	0.418	0.738
OTU_97.12499	0.513	0.525	0.497	-0.051	4.199	-0.012	0.597	0.864	0.604	0.858
OTU_97.125	0.898	1.122	0.674	-0.472	4.311	-0.093	0.22	0.448	0.104	0.296
OTU_97.12504	0.552	0.549	0.565	0.004	4.184	0.002	0.532	0.807	0.524	0.773
OTU_97.12508	0.56	0.591	0.532	-0.114	4.264	-0.022	0.384	0.724	0.409	0.71
OTU_97.12509	0.56	0.542	0.571	-0.069	4.205	-0.013	0.558	0.863	0.507	0.803
OTU_97.12512	0.488	0.507	0.467	-0.046	4.221	-0.008	0.368	0.683	0.37	0.666
OTU_97.12515	0.559	0.541	0.571	0.01	4.169	0.003	0.548	0.799	0.509	0.769
OTU_97.12519	0.625	0.588	0.669	0.072	4.263	0.015	0.438	0.73	0.469	0.727
OTU_97.12520	0.51	0.491	0.517	-0.01	4.303	-0.002	0.514	0.814	0.49	0.77
OTU_97.12522	0.904	0.943	0.884	-0.066	4.1	-0.015	0.389	0.778	0.474	0.775
OTU_97.12527	0.634	0.491	0.751	0.283	4.083	0.058	0.433	0.673	0.359	0.616
OTU_97.12530	1.466	0.792	2.275	1.481	4.25	0.31	0	0	0	0
OTU_97.12534	0.616	0.582	0.638	0.102	4.301	0.021	0.572	0.8	0.543	0.804
OTU_97.12535	0.609	0.657	0.562	-0.184	4.235	-0.038	0.402	0.718	0.381	0.655
OTU_97.12536	0.506	0.489	0.528	0.016	4.117	0.003	0.548	0.823	0.439	0.754
OTU_97.1254	0.663	0.666	0.663	0.047	4.334	0.008	0.489	0.755	0.577	0.798
OTU_97.12540	0.581	0.602	0.547	-0.058	4.216	-0.013	0.456	0.778	0.501	0.772
OTU_97.12542	0.602	0.608	0.598	-0.169	4.156	-0.031	0.401	0.738	0.387	0.676
OTU_97.12543	0.525	0.518	0.53	-0.02	4.141	-0.004	0.522	0.818	0.543	0.811
OTU_97.12544	0.552	0.617	0.476	-0.083	4.215	-0.021	0.461	0.768	0.444	0.725
OTU_97.12545	0.54	0.575	0.506	-0.109	4.107	-0.022	0.552	0.845	0.528	0.802
OTU_97.12546	0.567	0.578	0.548	-0.073	4.13	-0.015	0.488	0.778	0.515	0.776
OTU_97.12550	0.473	0.496	0.455	-0.028	4.149	-0.004	0.467	0.754	0.488	0.761
OTU_97.12551	0.52	0.528	0.514	-0.024	4.208	-0.005	0.458	0.734	0.477	0.727
OTU_97.12552	0.555	0.566	0.551	0.063	4.302	0.012	0.548	0.835	0.52	0.808
OTU_97.12553	0.551	0.574	0.521	0.003	4.172	0.001	0.526	0.78	0.472	0.739
OTU_97.12554	0.553	0.574	0.527	-0.119	4.147	-0.026	0.469	0.765	0.47	0.727
OTU_97.12556	0.546	0.586	0.517	-0.118	4.11	-0.022	0.511	0.779	0.563	0.793
OTU_97.12557	0.563	0.574	0.551	-0.084	4.198	-0.018	0.596	0.836	0.639	0.869
OTU_97.12558	0.725	0.616	0.838	0.184	4.121	0.035	0.448	0.72	0.368	0.63
OTU_97.12560	0.599	0.51	0.685	0.191	4.157	0.041	0.498	0.77	0.423	0.71
OTU_97.12569	0.53	0.53	0.528	-0.021	4.309	-0.005	0.475	0.806	0.474	0.778
OTU_97.1257	0.737	0.645	0.83	0.246	4.25	0.052	0.483	0.748	0.392	0.691
OTU_97.12572	0.697	0.864	0.516	-0.317	4.163	-0.06	0.328	0.644	0.273	0.513
OTU_97.12573	0.452	0.5	0.414	-0.151	4.235	-0.029	0.413	0.757	0.444	0.75
OTU_97.12578	0.74	0.848	0.618	-0.179	4.199	-0.035	0.52	0.822	0.391	0.68
OTU_97.12580	0.533	0.57	0.506	-0.1	4.272	-0.019	0.563	0.85	0.457	0.772
OTU_97.12583	0.59	0.587	0.592	-0.073	4.202	-0.015	0.428	0.725	0.372	0.683
OTU_97.12585	0.515	0.474	0.562	-0.006	4.191	-0.001	0.51	0.807	0.409	0.73
OTU_97.12588	0.574	0.444	0.682	0.232	4.143	0.047	0.379	0.702	0.339	0.639
OTU_97.12589	0.833	1.036	0.625	-0.429	4.216	-0.087	0.167	0.38	0.109	0.309
OTU_97.1259	0.854	0.724	0.951	0.294	4.261	0.063	0.282	0.556	0.307	0.51
OTU_97.12593	0.621	0.594	0.655	0.19	4.239	0.036	0.476	0.792	0.448	0.741
OTU_97.12594	0.497	0.545	0.456	-0.09	4.181	-0.019	0.567	0.832	0.581	0.834
OTU_97.12598	0.544	0.541	0.545	0.02	4.16	0.006	0.606	0.874	0.659	0.883
OTU_97.126	0.918	1.089	0.755	-0.335	4.215	-0.066	0.352	0.642	0.296	0.584
OTU_97.12602	0.7	0.687	0.726	0.163	4.13	0.036	0.528	0.804	0.48	0.751
OTU_97.12604	0.597	0.631	0.576	-0.176	4.299	-0.035	0.614	0.85	0.467	0.769
OTU_97.12605	0.617	0.514	0.733	0.18	4.129	0.037	0.508	0.779	0.406	0.704
OTU_97.12607	0.53	0.536	0.526	-0.026	4.149	-0.006	0.42	0.726	0.381	0.74
OTU_97.1261	0.53	0.524	0.532	0.004	4.243	0.002	0.417	0.753	0.436	0.758
OTU_97.12610	0.581	0.627	0.553	0.057	4.148	0.01	0.586	0.864	0.619	0.877
OTU_97.12613	0.54	0.482	0.589	0.04	4.177	0.008	0.443	0.78	0.46	0.778
OTU_97.12621	0.494	0.558	0.44	-0.085	4.192	-0.016	0.38	0.686	0.411	0.675
OTU_97.12622	0.553	0.568	0.538	0.056	4.226	0.012	0.266	0.593	0.261	0.551
OTU_97.12625	0.566	0.641	0.473	-0.161	4.195	-0.033	0.618	0.867	0.55	0.792
OTU_97.12629	0.581	0.682	0.505	-0.152	4.171	-0.032	0.486	0.728	0.428	0.689
OTU_97.12631	0.591	0.505	0.683	0.158	4.315	0.028	0.374	0.712	0.407	0.667
OTU_97.12632	0.537	0.549	0.526	-0.02	4.264	-0.005	0.5	0.791	0.444	0.731
OTU_97.12633	0.515	0.55	0.478	-0.06	4.171	-0.01	0.495	0.815	0.456	0.778
OTU_97.12634	0.994	0.585	1.487	0.82	4.226	0.178	0.009	0.064	0	0.005
OTU_97.12637	0.542	0.58	0.508	-0.089	4.246	-0.02	0.552	0.839	0.504	0.791
OTU_97.1264	0.581	0.625	0.549	0.027	4.233	0.005	0.553	0.842	0.506	0.809
OTU_97.12641	0.547	0.479	0.61	0.182	4.121	0.038	0.478	0.755	0.414	0.691
OTU_97.12643	0.511	0.537	0.488	-0.065	4.233	-0.014	0.421	0.716	0.364	0.665
OTU_97.12646	0.61	0.686	0.549	-0.14	4.195	-0.029	0.464	0.789	0.503	0.763
OTU_97.12649	0.58	0.579	0.583	-0.03	4.192	-0.005	0.594	0.877	0.653	0.885
OTU_97.1265	0.633	0.496	0.779	0.261	4.172	0.054	0.312	0.691	0.276	0.569
OTU_97.12650	0.532	0.517	0.551	0.02	4.162	0.004	0.506	0.811	0.483	0.765
OTU_97.12651	0.584	0.647	0.516	-0.2	4.207	-0.038	0.426	0.747	0.445	0.74
OTU_97.12652	0.613	0.545	0.689	0.109	4.168	0.02	0.435	0.753	0.423	0.722
OTU_97.12653	0.754	0.887	0.641	-0.373	4.268	-0.077	0.268	0.554	0.27	0.499
OTU_97.12654	0.633	0.571	0.704	0.097	4.251	0.016	0.524	0.789	0.448	0.721
OTU_97.1266	0.777	0.69	0.885	0.197	4.327	0.041	0.305	0.649	0.32	0.592
OTU_97.12664	0.55	0.538	0.567	-0.061	4.259	-0.017	0.431	0.723	0.401	0.683
OTU_97.12667	0.541	0.531	0.555	-0.06	4.18	-0.012	0.534	0.764	0.475	0.743
OTU_97.12669	0.555	0.633	0.473	-0.15	4.242	-0.032	0.454	0.73	0.49	0.729
OTU_97.1267	0.804	1.031	0.564	-0.501	4.23	-0.098	0.18	0.402	0.126	0.287
OTU_97.12672	0.534	0.599	0.477	-0.113	4.162	-0.024	0.639	0.885	0.576	0.823
OTU_97.12673	0.519	0.524	0.51	-0.133	4.2	-0.025	0.586	0.85	0.557	0.824
OTU_97.12674	0.571	0.517	0.616	0.086	4.298	0.019	0.443	0.71	0.414	0.686
OTU_97.12676	0.597	0.551	0.648	0.086	4.248	0.022	0.594	0.837	0.525	0.817
OTU_97.12677	0.521	0.516	0.529	-0.021	4.162	-0.004	0.603	0.858	0.549	0.836
OTU_97.12679	0.732	0.679	0.789	0.189	4.175	0.04	0.422	0.643	0.423	0.621
OTU_97.1268	0.549	0.603	0.495	-0.065	4.167	-0.014	0.522	0.78	0.477	0.737
OTU_97.12680	0.607	0.562	0.648	0.029	4.134	0.006	0.443	0.796	0.497	0.822
OTU_97.12681	0.496	0.488	0.504	0.007	4.223	0.002	0.536	0.812	0.444	0.715
OTU_97.12682	0.497	0.5	0.491	0.004	4.19	0.001	0.496	0.715	0.523	0.742
OTU_97.12684	0.577	0.554	0.617	0.026	4.179	0.005	0.581	0.842	0.49	0.789
OTU_97.12687	0.562	0.552	0.575	0.006	4.158	0.001	0.593	0.829	0.636	0.828
OTU_97.12688	0.703	0.749	0.663	-0.124	4.268	-0.027	0.539	0.798	0.474	0.769
OTU_97.12689	0.593	0.563	0.634	0.018	4.16	0.003	0.531	0.798	0.509	0.77
OTU_97.1269	0.767	0.627	0.895	0.271	4.416	0.054	0.261	0.624	0.276	0.584
OTU_97.12691	0.71	0.655	0.772	0.162	4.194	0.037	0.46	0.777	0.436	0.749
OTU_97.12692	0.567	0.557	0.578	-0.097	4.194	-0.019	0.51	0.804	0.598	0.825
OTU_97.12693	0.714	0.85	0.592	-0.221	4.247	-0.044	0.429	0.691	0.276	0.559
OTU_97.12695	0.649	0.656	0.634	-0.056	4.225	-0.011	0.502	0.792	0.57	0.819
OTU_97.12696	0.577	0.62	0.545	-0.067	4.273	-0.012	0.544	0.839	0.514	0.784
OTU_97.12697	0.564	0.538	0.581	0.022	4.272	0.008	0.645	0.883	0.642	0.855
OTU_97.12698	0.52	0.571	0.468	-0.118	4.131	-0.026	0.441	0.77	0.504	0.752
OTU_97.12699	0.599	0.642	0.568	-0.037	4.087	-0.007	0.435	0.744	0.455	0.732
OTU_97.127	0.667	0.694	0.633	-0.133	4.198	-0.027	0.479	0.768	0.439	0.738
OTU_97.1270	1.071	1.471	0.706	-0.746	4.135	-0.161	0.008	0.09	0.002	0.024
OTU_97.12703	0.592	0.669	0.506	-0.166	4.24	-0.034	0.326	0.63	0.318	0.632
OTU_97.12707	0.596	0.583	0.607	0.007	4.192	0.001	0.373	0.7	0.391	0.695
OTU_97.12708	0.552	0.498	0.618	0.113	4.155	0.026	0.399	0.732	0.575	0.772
OTU_97.12709	0.589	0.672	0.503	-0.153	4.161	-0.034	0.442	0.738	0.449	0.733
OTU_97.12711	0.613	0.621	0.597	-0.067	4.172	-0.014	0.571	0.856	0.536	0.812
OTU_97.12712	0.53	0.537	0.523	0.043	4.199	0.009	0.45	0.736	0.403	0.678
OTU_97.12718	0.775	0.726	0.813	0.055	4.097	0.008	0.451	0.751	0.367	0.676
OTU_97.1272	0.585	0.655	0.522	-0.176	4.305	-0.042	0.299	0.654	0.357	0.659
OTU_97.12722	0.722	0.69	0.752	0.106	4.162	0.022	0.424	0.748	0.435	0.716
OTU_97.12723	0.54	0.552	0.525	0.023	4.214	0.006	0.608	0.856	0.514	0.769
OTU_97.12724	0.594	0.604	0.582	0.015	4.343	0.004	0.477	0.773	0.476	0.753
OTU_97.12725	0.552	0.565	0.539	-0.007	4.091	-0.001	0.45	0.758	0.423	0.723
OTU_97.12727	0.652	0.61	0.692	0.156	4.216	0.035	0.482	0.8	0.469	0.772
OTU_97.12728	0.519	0.481	0.548	0.046	4.133	0.012	0.507	0.804	0.503	0.763
OTU_97.12731	0.583	0.645	0.521	-0.086	4.141	-0.02	0.543	0.841	0.568	0.823
OTU_97.12732	0.624	0.593	0.645	0.018	4.16	0.003	0.469	0.799	0.449	0.765
OTU_97.12736	0.523	0.551	0.504	-0.022	4.236	-0.005	0.63	0.891	0.584	0.858
OTU_97.12740	0.669	0.63	0.722	0.192	4.176	0.043	0.518	0.791	0.474	0.746
OTU_97.12743	0.598	0.588	0.604	-0.054	4.129	-0.012	0.576	0.853	0.49	0.796
OTU_97.12745	0.614	0.618	0.611	0.063	4.176	0.012	0.524	0.82	0.578	0.858
OTU_97.12746	0.551	0.536	0.575	-0.058	4.29	-0.012	0.451	0.742	0.434	0.726
OTU_97.1275	0.812	0.66	0.969	0.379	4.267	0.077	0.177	0.492	0.206	0.448
OTU_97.12750	0.579	0.64	0.476	-0.085	4.154	-0.016	0.29	0.64	0.312	0.63
OTU_97.12751	0.596	0.65	0.541	-0.132	4.173	-0.028	0.515	0.808	0.417	0.72
OTU_97.12752	0.877	0.68	1.092	0.432	4.374	0.09	0.178	0.399	0.109	0.274
OTU_97.12753	0.707	0.791	0.637	-0.21	4.266	-0.042	0.397	0.679	0.459	0.656
OTU_97.12756	0.715	0.681	0.743	-0.003	4.062	0	0.48	0.736	0.473	0.702
OTU_97.12757	0.575	0.592	0.551	-0.071	4.271	-0.012	0.502	0.761	0.489	0.75
OTU_97.12758	0.538	0.604	0.465	-0.124	4.2	-0.025	0.488	0.776	0.455	0.753
OTU_97.12760	0.568	0.556	0.579	-0.044	4.162	-0.011	0.407	0.735	0.396	0.732
OTU_97.12761	0.621	0.632	0.613	0.005	4.339	0.001	0.446	0.763	0.482	0.783
OTU_97.12764	0.577	0.618	0.54	-0.072	4.141	-0.015	0.505	0.837	0.515	0.815
OTU_97.12767	0.531	0.547	0.521	-0.048	4.284	-0.01	0.486	0.797	0.506	0.765
OTU_97.12770	0.634	0.586	0.69	0.134	4.16	0.025	0.585	0.836	0.535	0.808
OTU_97.12772	0.45	0.461	0.442	-0.008	4.271	-0.001	0.551	0.852	0.551	0.834
OTU_97.12773	0.551	0.467	0.608	0.036	4.233	0.008	0.563	0.85	0.478	0.787
OTU_97.12776	0.496	0.46	0.523	0.057	4.209	0.01	0.482	0.765	0.473	0.733
OTU_97.12777	0.573	0.59	0.562	0.034	4.225	0.007	0.611	0.864	0.57	0.808
OTU_97.12778	0.57	0.659	0.459	-0.164	4.079	-0.034	0.474	0.747	0.464	0.729
OTU_97.1278	0.543	0.53	0.564	0.041	4.183	0.007	0.557	0.811	0.579	0.84
OTU_97.12781	0.491	0.536	0.455	-0.099	4.268	-0.021	0.538	0.818	0.523	0.786
OTU_97.12782	0.574	0.591	0.548	-0.085	4.103	-0.017	0.658	0.895	0.608	0.855
OTU_97.12784	0.551	0.563	0.543	-0.046	4.147	-0.007	0.484	0.741	0.471	0.757
OTU_97.12787	0.586	0.599	0.574	-0.051	4.219	-0.012	0.508	0.824	0.574	0.821
OTU_97.12789	0.644	0.638	0.651	0.011	4.199	0.002	0.522	0.809	0.612	0.846
OTU_97.1279	0.946	0.583	1.338	0.732	4.26	0.149	0.018	0.108	0.01	0.056
OTU_97.12790	0.673	0.794	0.516	-0.187	4.165	-0.037	0.367	0.684	0.289	0.633
OTU_97.12791	0.569	0.598	0.55	-0.069	4.155	-0.015	0.512	0.816	0.555	0.824
OTU_97.12792	0.538	0.53	0.542	0.033	4.22	0.007	0.495	0.825	0.558	0.821
OTU_97.12793	0.559	0.523	0.592	0.055	4.176	0.013	0.621	0.873	0.561	0.832
OTU_97.12794	0.524	0.516	0.526	-0.079	4.212	-0.019	0.421	0.764	0.422	0.7
OTU_97.12795	0.525	0.51	0.536	-0.096	4.246	-0.019	0.506	0.819	0.535	0.824
OTU_97.12796	0.506	0.488	0.528	0.035	4.186	0.006	0.402	0.723	0.331	0.647
OTU_97.12799	0.583	0.624	0.534	-0.052	4.207	-0.011	0.546	0.849	0.517	0.824
OTU_97.128	0.611	0.653	0.564	-0.072	4.178	-0.019	0.508	0.812	0.473	0.795
OTU_97.1280	0.534	0.566	0.482	0.074	4.312	0.014	0.527	0.798	0.516	0.776
OTU_97.12802	1.22	0.894	1.602	0.812	4.595	0.154	0.021	0.1	0.009	0.055
OTU_97.12805	0.651	0.689	0.626	-0.146	4.195	-0.029	0.549	0.807	0.509	0.78
OTU_97.12806	0.546	0.563	0.536	0.014	4.2	0.003	0.431	0.729	0.423	0.72
OTU_97.12809	0.549	0.536	0.572	0.027	4.19	0.003	0.515	0.824	0.468	0.76
OTU_97.12813	0.555	0.474	0.646	0.039	4.216	0.007	0.566	0.824	0.574	0.819
OTU_97.12814	0.786	1.052	0.556	-0.514	4.221	-0.111	0.172	0.37	0.111	0.255
OTU_97.12818	0.878	1.022	0.718	-0.364	4.237	-0.077	0.241	0.593	0.17	0.493
OTU_97.1282	0.524	0.512	0.545	0.031	4.154	0.005	0.57	0.84	0.555	0.799
OTU_97.12826	0.543	0.607	0.482	-0.176	4.229	-0.038	0.542	0.836	0.529	0.8
OTU_97.12828	0.629	0.665	0.584	-0.107	4.118	-0.021	0.464	0.741	0.491	0.727
OTU_97.12830	0.61	0.598	0.637	0.208	4.108	0.044	0.484	0.767	0.475	0.756
OTU_97.12832	0.578	0.565	0.589	0.104	4.242	0.019	0.486	0.795	0.485	0.759
OTU_97.12834	0.557	0.563	0.549	-0.02	4.113	-0.003	0.556	0.852	0.607	0.86
OTU_97.12835	0.569	0.612	0.532	-0.015	4.128	-0.004	0.497	0.797	0.447	0.755
OTU_97.12836	0.532	0.585	0.488	-0.123	4.19	-0.024	0.522	0.812	0.551	0.794
OTU_97.12837	0.624	0.576	0.693	0.221	4.299	0.041	0.522	0.805	0.551	0.798
OTU_97.12838	0.538	0.491	0.58	0.09	4.32	0.017	0.502	0.78	0.409	0.731
OTU_97.1284	0.751	0.881	0.58	-0.239	4.315	-0.043	0.271	0.612	0.211	0.494
OTU_97.12840	0.563	0.549	0.581	-0.052	4.151	-0.01	0.516	0.82	0.554	0.807
OTU_97.12842	0.527	0.574	0.463	-0.012	4.284	-0.003	0.434	0.748	0.412	0.734
OTU_97.12843	0.624	0.616	0.635	0.021	4.172	0.006	0.598	0.883	0.582	0.869
OTU_97.12846	0.532	0.478	0.561	0.014	4.138	0.003	0.455	0.756	0.42	0.722
OTU_97.12847	0.538	0.556	0.525	-0.121	4.259	-0.025	0.528	0.801	0.595	0.82
OTU_97.12848	0.584	0.572	0.589	-0.047	4.107	-0.01	0.413	0.77	0.416	0.713
OTU_97.1285	0.516	0.592	0.431	-0.157	4.199	-0.031	0.411	0.71	0.39	0.668
OTU_97.12850	0.591	0.549	0.622	0.158	4.26	0.03	0.481	0.782	0.474	0.745
OTU_97.12852	0.771	0.674	0.881	0.287	4.27	0.059	0.501	0.701	0.412	0.641
OTU_97.12853	0.534	0.486	0.58	0.083	4.143	0.015	0.48	0.78	0.438	0.749
OTU_97.12855	0.529	0.556	0.505	-0.03	4.251	-0.006	0.504	0.788	0.488	0.758
OTU_97.12856	0.663	0.648	0.682	0.02	4.211	0.003	0.577	0.841	0.48	0.788
OTU_97.12857	0.635	0.566	0.698	0.135	4.104	0.025	0.383	0.663	0.398	0.641
OTU_97.12858	0.563	0.488	0.637	0.103	4.201	0.02	0.417	0.747	0.403	0.713
OTU_97.1286	0.53	0.479	0.576	0.064	4.317	0.019	0.527	0.812	0.495	0.767
OTU_97.12860	0.872	1.138	0.638	-0.443	4.179	-0.091	0.152	0.404	0.076	0.27
OTU_97.12861	0.568	0.521	0.616	0.063	4.218	0.011	0.502	0.825	0.464	0.773
OTU_97.12862	0.509	0.488	0.531	-0.009	4.138	-0.002	0.556	0.829	0.484	0.777
OTU_97.12863	0.837	0.885	0.811	-0.11	4.273	-0.02	0.514	0.825	0.46	0.771
OTU_97.12866	0.54	0.577	0.517	0.037	4.112	0.008	0.506	0.819	0.579	0.827
OTU_97.12867	0.528	0.489	0.579	-0.088	4.091	-0.016	0.527	0.814	0.548	0.807
OTU_97.12869	0.572	0.573	0.571	0.025	4.186	0.005	0.594	0.812	0.58	0.831
OTU_97.1287	0.588	0.616	0.553	-0.103	4.204	-0.022	0.329	0.632	0.286	0.637
OTU_97.12870	0.568	0.59	0.547	-0.017	4.072	-0.004	0.468	0.795	0.497	0.772
OTU_97.12871	0.514	0.489	0.543	-0.049	4.144	-0.011	0.304	0.66	0.356	0.627
OTU_97.12873	0.497	0.508	0.484	0.014	4.211	0.003	0.407	0.747	0.478	0.744
OTU_97.12874	0.551	0.604	0.5	-0.137	4.298	-0.027	0.338	0.687	0.334	0.636
OTU_97.12875	0.524	0.616	0.43	-0.108	4.211	-0.024	0.59	0.81	0.515	0.761
OTU_97.12877	0.645	0.702	0.594	-0.06	4.197	-0.016	0.456	0.775	0.437	0.738
OTU_97.12879	0.537	0.474	0.603	0.112	4.138	0.021	0.503	0.82	0.489	0.779
OTU_97.1288	0.53	0.56	0.492	-0.124	4.186	-0.022	0.49	0.779	0.532	0.793
OTU_97.12881	0.521	0.441	0.599	0.078	4.234	0.016	0.454	0.749	0.456	0.741
OTU_97.12884	0.519	0.495	0.534	0.006	4.133	0.001	0.572	0.85	0.561	0.828
OTU_97.12887	0.586	0.637	0.519	-0.042	4.115	-0.009	0.43	0.738	0.464	0.742
OTU_97.12889	0.544	0.567	0.516	-0.008	4.227	-0.002	0.514	0.818	0.514	0.779
OTU_97.12895	0.692	0.841	0.55	-0.357	4.335	-0.065	0.364	0.616	0.292	0.545
OTU_97.12896	0.557	0.629	0.484	-0.105	4.245	-0.023	0.447	0.757	0.404	0.722
OTU_97.12897	0.544	0.58	0.5	-0.021	4.121	-0.005	0.496	0.831	0.467	0.778
OTU_97.12899	0.535	0.557	0.523	-0.029	4.276	-0.006	0.512	0.77	0.532	0.784
OTU_97.129	0.569	0.593	0.527	-0.055	4.022	-0.01	0.472	0.754	0.46	0.715
OTU_97.12900	0.554	0.609	0.488	-0.144	4.233	-0.031	0.557	0.823	0.494	0.779
OTU_97.12901	0.673	0.671	0.674	-0.023	4.194	-0.003	0.493	0.827	0.541	0.821
OTU_97.12902	0.606	0.669	0.542	-0.123	4.28	-0.026	0.445	0.747	0.463	0.704
OTU_97.12907	0.532	0.582	0.481	-0.095	4.263	-0.02	0.512	0.77	0.524	0.777
OTU_97.12908	0.513	0.534	0.503	-0.041	4.186	-0.01	0.586	0.841	0.656	0.879
OTU_97.12912	0.521	0.552	0.492	0.011	4.218	0.003	0.457	0.727	0.361	0.678
OTU_97.12914	0.645	0.667	0.616	-0.091	4.246	-0.019	0.356	0.707	0.408	0.713
OTU_97.12915	0.584	0.61	0.553	-0.058	4.194	-0.009	0.51	0.821	0.565	0.808
OTU_97.12916	0.593	0.6	0.586	-0.01	4.226	-0.002	0.537	0.814	0.504	0.783
OTU_97.12917	0.529	0.556	0.501	-0.081	4.257	-0.016	0.57	0.81	0.506	0.77
OTU_97.12918	0.634	0.596	0.686	0.139	4.199	0.029	0.421	0.742	0.405	0.704
OTU_97.12919	0.556	0.61	0.478	-0.084	4.319	-0.018	0.5	0.785	0.554	0.788
OTU_97.1292	0.705	0.616	0.789	0.097	4.196	0.022	0.392	0.68	0.433	0.687
OTU_97.12922	0.995	0.753	1.271	0.42	4.164	0.087	0.206	0.499	0.072	0.269
OTU_97.12925	0.598	0.598	0.598	0.007	4.24	0.002	0.516	0.825	0.544	0.82
OTU_97.12928	0.918	0.906	0.935	-0.005	4.232	-0.001	0.532	0.8	0.582	0.815
OTU_97.12929	0.599	0.553	0.64	0.081	4.14	0.019	0.358	0.694	0.299	0.635
OTU_97.12933	0.587	0.476	0.688	0.06	4.227	0.015	0.449	0.741	0.398	0.707
OTU_97.12934	0.946	0.974	0.906	-0.126	4.204	-0.026	0.587	0.848	0.594	0.824
OTU_97.12937	0.597	0.583	0.604	-0.024	4.201	-0.005	0.607	0.845	0.555	0.824
OTU_97.12939	0.595	0.581	0.619	0.016	4.143	0.003	0.453	0.795	0.478	0.756
OTU_97.12940	0.646	0.667	0.617	-0.05	4.142	-0.01	0.502	0.727	0.381	0.655
OTU_97.12941	0.58	0.582	0.577	-0.01	4.178	-0.002	0.479	0.811	0.525	0.798
OTU_97.12942	0.696	0.867	0.545	-0.346	4.185	-0.067	0.268	0.592	0.176	0.455
OTU_97.12944	0.572	0.542	0.585	0.069	4.12	0.013	0.49	0.768	0.526	0.784
OTU_97.12945	0.718	0.654	0.808	0.335	4.301	0.065	0.354	0.625	0.423	0.644
OTU_97.12947	0.563	0.647	0.5	-0.129	4.161	-0.027	0.478	0.78	0.53	0.742
OTU_97.12948	0.477	0.488	0.473	0.05	4.233	0.009	0.643	0.897	0.549	0.833
OTU_97.12949	0.518	0.606	0.44	-0.144	4.334	-0.032	0.42	0.767	0.39	0.715
OTU_97.1295	0.582	0.537	0.612	-0.008	4.209	-0.003	0.471	0.749	0.527	0.786
OTU_97.12950	0.568	0.543	0.587	-0.019	4.223	-0.003	0.383	0.682	0.343	0.633
OTU_97.12951	0.554	0.547	0.56	-0.032	4.149	-0.005	0.442	0.752	0.479	0.779
OTU_97.12956	0.646	0.617	0.672	-0.042	4.206	-0.01	0.436	0.703	0.379	0.631
OTU_97.12958	0.556	0.61	0.504	-0.038	4.098	-0.009	0.711	0.917	0.634	0.889
OTU_97.12959	0.492	0.465	0.512	0.056	4.228	0.011	0.55	0.807	0.553	0.793
OTU_97.1296	0.587	0.626	0.547	-0.082	4.207	-0.02	0.385	0.708	0.384	0.687
OTU_97.12962	0.501	0.484	0.519	0.064	4.285	0.014	0.561	0.83	0.503	0.794
OTU_97.12964	0.89	0.879	0.9	0.062	4.212	0.012	0.554	0.83	0.574	0.811
OTU_97.12965	0.556	0.6	0.525	-0.129	4.226	-0.028	0.538	0.803	0.472	0.746
OTU_97.12967	0.552	0.646	0.477	-0.176	4.073	-0.039	0.378	0.732	0.397	0.68
OTU_97.12971	0.618	0.58	0.65	0.01	4.168	0.001	0.514	0.818	0.533	0.805
OTU_97.12973	0.625	0.732	0.536	-0.227	4.269	-0.046	0.496	0.789	0.371	0.656
OTU_97.12975	0.7	0.707	0.685	-0.023	4.133	-0.004	0.391	0.697	0.343	0.656
OTU_97.12976	0.685	0.832	0.529	-0.329	4.147	-0.067	0.253	0.52	0.215	0.454
OTU_97.12977	0.543	0.52	0.554	0.098	4.168	0.021	0.417	0.742	0.558	0.808
OTU_97.12979	0.547	0.579	0.519	0.042	4.28	0.009	0.582	0.841	0.519	0.783
OTU_97.1298	0.523	0.563	0.498	-0.064	4.214	-0.014	0.532	0.797	0.513	0.793
OTU_97.12982	0.726	0.582	0.879	0.32	4.391	0.064	0.337	0.642	0.257	0.54
OTU_97.12983	0.627	0.638	0.602	-0.033	4.137	-0.007	0.487	0.73	0.446	0.748
OTU_97.12988	0.575	0.64	0.481	-0.174	4.283	-0.034	0.358	0.658	0.393	0.637
OTU_97.12989	0.622	0.516	0.738	0.16	4.054	0.032	0.5	0.753	0.467	0.715
OTU_97.1299	0.545	0.594	0.504	-0.053	4.208	-0.013	0.554	0.84	0.514	0.801
OTU_97.12991	0.561	0.657	0.483	-0.052	4.057	-0.011	0.418	0.761	0.381	0.686
OTU_97.12994	0.553	0.568	0.546	-0.049	4.222	-0.008	0.481	0.778	0.521	0.808
OTU_97.12995	0.604	0.541	0.657	0.161	4.175	0.033	0.334	0.681	0.316	0.616
OTU_97.13	0.755	1.003	0.507	-0.531	4.239	-0.115	0.109	0.342	0.054	0.227
OTU_97.130	0.704	0.882	0.56	-0.347	4.366	-0.075	0.228	0.526	0.167	0.423
OTU_97.1300	0.559	0.67	0.45	-0.206	4.097	-0.045	0.452	0.782	0.344	0.641
OTU_97.13007	0.687	0.825	0.594	-0.19	4.171	-0.039	0.454	0.755	0.359	0.665
OTU_97.13010	0.685	0.595	0.756	0.169	4.108	0.03	0.493	0.761	0.347	0.659
OTU_97.13013	0.512	0.471	0.564	0.092	4.162	0.018	0.582	0.822	0.599	0.816
OTU_97.13017	0.57	0.601	0.556	-0.034	4.127	-0.006	0.413	0.772	0.51	0.779
OTU_97.13018	0.708	0.668	0.753	0.084	4.271	0.019	0.322	0.668	0.407	0.698
OTU_97.1302	0.714	0.614	0.803	0.203	4.098	0.043	0.487	0.773	0.475	0.735
OTU_97.13020	0.565	0.567	0.563	0.072	4.248	0.015	0.515	0.834	0.586	0.859
OTU_97.13023	0.555	0.603	0.486	-0.112	4.125	-0.024	0.489	0.806	0.538	0.804
OTU_97.13026	0.684	0.872	0.51	-0.436	4.187	-0.083	0.212	0.516	0.139	0.406
OTU_97.13028	0.651	0.749	0.549	-0.195	4.17	-0.038	0.429	0.749	0.44	0.745
OTU_97.13030	0.561	0.584	0.544	0.007	4.169	0.002	0.473	0.787	0.37	0.697
OTU_97.13035	0.552	0.603	0.499	-0.02	4.197	-0.004	0.676	0.894	0.674	0.877
OTU_97.13037	0.791	0.992	0.598	-0.437	4.236	-0.09	0.18	0.54	0.092	0.309
OTU_97.13038	0.525	0.505	0.547	0.101	4.084	0.018	0.603	0.861	0.476	0.776
OTU_97.13039	0.999	0.693	1.294	0.613	4.197	0.127	0.065	0.261	0.052	0.126
OTU_97.1304	0.554	0.527	0.579	-0.088	4.23	-0.021	0.587	0.85	0.57	0.837
OTU_97.13041	0.564	0.621	0.518	-0.122	4.242	-0.024	0.348	0.624	0.37	0.632
OTU_97.13042	0.607	0.716	0.525	-0.212	4.209	-0.044	0.446	0.72	0.387	0.661
OTU_97.13047	0.544	0.567	0.512	0.01	4.14	0.002	0.428	0.784	0.54	0.822
OTU_97.13048	0.539	0.521	0.563	0.067	4.241	0.013	0.391	0.735	0.438	0.747
OTU_97.13049	0.617	0.691	0.523	-0.083	4.218	-0.017	0.508	0.795	0.466	0.778
OTU_97.13050	0.56	0.515	0.597	0.17	4.15	0.039	0.408	0.757	0.458	0.778
OTU_97.13052	0.523	0.595	0.442	-0.061	4.228	-0.014	0.517	0.782	0.556	0.803
OTU_97.13053	0.602	0.598	0.607	-0.078	4.133	-0.017	0.523	0.814	0.58	0.82
OTU_97.13054	0.659	0.697	0.611	-0.089	4.215	-0.017	0.511	0.802	0.523	0.802
OTU_97.13056	0.636	0.731	0.526	-0.108	4.231	-0.023	0.541	0.804	0.479	0.745
OTU_97.13058	0.545	0.526	0.57	-0.009	4.078	-0.002	0.463	0.787	0.438	0.746
OTU_97.1306	0.52	0.54	0.499	-0.027	4.127	-0.005	0.478	0.794	0.499	0.801
OTU_97.13060	0.497	0.611	0.382	-0.175	4.235	-0.032	0.5	0.776	0.42	0.733
OTU_97.13061	0.573	0.673	0.451	-0.216	4.199	-0.048	0.408	0.74	0.373	0.685
OTU_97.13064	0.496	0.539	0.457	-0.107	4.274	-0.022	0.49	0.798	0.489	0.765
OTU_97.13066	0.646	0.722	0.568	-0.232	4.254	-0.051	0.279	0.635	0.313	0.588
OTU_97.1307	0.797	0.928	0.663	-0.384	4.085	-0.077	0.2	0.524	0.144	0.437
OTU_97.13073	0.536	0.52	0.544	0.004	4.283	0.001	0.564	0.865	0.548	0.832
OTU_97.13074	1.523	1.603	1.456	-0.107	4.333	-0.02	0.528	0.825	0.568	0.819
OTU_97.13076	0.622	0.717	0.555	-0.311	4.292	-0.058	0.439	0.716	0.459	0.698
OTU_97.1308	0.591	0.615	0.556	-0.061	4.113	-0.012	0.595	0.858	0.583	0.825
OTU_97.13081	0.534	0.515	0.561	-0.022	4.217	-0.004	0.51	0.842	0.48	0.788
OTU_97.13083	0.498	0.554	0.439	-0.112	4.297	-0.022	0.437	0.702	0.502	0.732
OTU_97.13085	0.557	0.56	0.555	0.059	4.233	0.007	0.649	0.873	0.562	0.841
OTU_97.13086	0.566	0.6	0.544	0.003	4.293	0	0.56	0.843	0.504	0.798
OTU_97.13088	0.557	0.559	0.554	-0.003	4.216	-0.001	0.596	0.87	0.651	0.87
OTU_97.1309	1.08	0.661	1.55	0.899	4.246	0.182	0.004	0.043	0	0.005
OTU_97.13091	0.544	0.531	0.561	0.051	4.223	0.011	0.507	0.763	0.477	0.765
OTU_97.13095	0.543	0.52	0.564	0.036	4.267	0.008	0.517	0.809	0.591	0.846
OTU_97.13097	0.53	0.456	0.579	0.1	4.276	0.021	0.537	0.771	0.561	0.785
OTU_97.13099	0.582	0.697	0.494	-0.118	4.135	-0.025	0.454	0.757	0.478	0.727
OTU_97.131	0.706	0.892	0.561	-0.313	4.169	-0.063	0.234	0.534	0.132	0.419
OTU_97.1310	0.54	0.556	0.528	-0.019	4.263	-0.004	0.376	0.766	0.447	0.756
OTU_97.13104	0.526	0.554	0.49	-0.064	4.318	-0.014	0.562	0.813	0.514	0.757
OTU_97.13107	0.645	0.639	0.652	-0.05	4.233	-0.01	0.462	0.787	0.495	0.768
OTU_97.13108	0.576	0.68	0.48	-0.224	4.145	-0.043	0.548	0.725	0.486	0.697
OTU_97.13111	0.554	0.478	0.629	0.253	4.25	0.055	0.465	0.758	0.385	0.685
OTU_97.13113	0.865	1.039	0.685	-0.335	4.243	-0.068	0.214	0.5	0.181	0.425
OTU_97.13114	0.752	0.941	0.521	-0.466	4.179	-0.092	0.195	0.392	0.117	0.289
OTU_97.13115	0.661	0.764	0.558	-0.215	4.18	-0.043	0.322	0.654	0.298	0.573
OTU_97.13116	0.514	0.536	0.496	0.008	4.094	0.002	0.431	0.741	0.451	0.718
OTU_97.13118	0.584	0.574	0.59	-0.037	4.286	-0.006	0.315	0.7	0.411	0.75
OTU_97.13121	0.517	0.474	0.557	-0.004	4.249	-0.001	0.475	0.753	0.565	0.784
OTU_97.13124	0.573	0.553	0.588	-0.017	4.278	-0.004	0.425	0.744	0.411	0.693
OTU_97.13126	0.564	0.656	0.487	-0.097	4.123	-0.021	0.555	0.815	0.541	0.793
OTU_97.13127	0.597	0.54	0.643	0.051	4.284	0.012	0.502	0.804	0.509	0.789
OTU_97.1313	0.532	0.533	0.53	0.069	4.073	0.015	0.522	0.809	0.548	0.813
OTU_97.13133	0.473	0.439	0.51	-0.008	4.197	-0.001	0.49	0.808	0.562	0.828
OTU_97.13134	0.554	0.592	0.51	-0.127	4.192	-0.026	0.466	0.752	0.451	0.755
OTU_97.13135	0.559	0.538	0.579	-0.03	4.087	-0.004	0.535	0.821	0.456	0.779
OTU_97.13137	0.542	0.466	0.607	0.099	4.143	0.023	0.506	0.739	0.48	0.675
OTU_97.13139	0.633	0.589	0.693	0.139	4.146	0.03	0.318	0.613	0.279	0.574
OTU_97.13143	0.563	0.611	0.522	-0.035	4.245	-0.008	0.527	0.781	0.546	0.776
OTU_97.13147	0.61	0.69	0.516	-0.151	4.117	-0.033	0.494	0.826	0.475	0.764
OTU_97.13148	0.587	0.597	0.572	-0.007	4.224	-0.002	0.535	0.794	0.564	0.779
OTU_97.13149	0.648	0.754	0.56	-0.197	4.354	-0.039	0.3	0.638	0.278	0.593
OTU_97.1315	0.727	0.838	0.604	-0.145	4.231	-0.034	0.451	0.765	0.421	0.743
OTU_97.13150	0.528	0.523	0.53	-0.069	4.279	-0.013	0.598	0.825	0.517	0.759
OTU_97.13151	0.59	0.709	0.46	-0.27	4.227	-0.052	0.353	0.685	0.258	0.565
OTU_97.13153	0.822	0.983	0.652	-0.459	4.177	-0.088	0.303	0.589	0.182	0.453
OTU_97.13154	0.548	0.503	0.588	0.15	4.246	0.032	0.418	0.74	0.439	0.744
OTU_97.13155	0.764	0.761	0.773	-0.02	4.172	-0.004	0.515	0.814	0.585	0.812
OTU_97.13159	0.714	0.774	0.662	-0.071	4.309	-0.015	0.432	0.768	0.498	0.783
OTU_97.1316	0.487	0.496	0.483	-0.014	4.17	-0.003	0.487	0.809	0.458	0.752
OTU_97.13160	0.931	0.903	0.953	0.05	4.29	0.01	0.541	0.817	0.589	0.841
OTU_97.13162	0.644	0.624	0.661	0.002	4.186	0.001	0.551	0.864	0.667	0.894
OTU_97.13163	0.566	0.584	0.547	-0.057	4.218	-0.012	0.549	0.863	0.48	0.796
OTU_97.13165	0.523	0.626	0.438	-0.078	4.171	-0.017	0.542	0.785	0.456	0.748
OTU_97.13168	0.602	0.591	0.626	0.036	4.164	0.007	0.496	0.783	0.523	0.757
OTU_97.13169	0.606	0.521	0.681	0.089	4.164	0.018	0.472	0.754	0.454	0.713
OTU_97.1317	0.481	0.45	0.505	-0.02	4.188	-0.003	0.598	0.869	0.517	0.794
OTU_97.13170	0.602	0.609	0.589	0	4.104	0	0.522	0.819	0.525	0.813
OTU_97.13171	0.496	0.505	0.492	0.01	4.159	0.002	0.515	0.809	0.478	0.781
OTU_97.13173	0.674	0.808	0.532	-0.275	4.155	-0.054	0.326	0.599	0.339	0.543
OTU_97.13174	0.783	0.594	0.916	0.353	4.194	0.074	0.224	0.518	0.198	0.427
OTU_97.13175	0.549	0.561	0.538	-0.018	4.195	-0.005	0.569	0.84	0.546	0.814
OTU_97.13178	0.612	0.583	0.644	0.099	4.076	0.02	0.644	0.849	0.596	0.814
OTU_97.13179	0.715	0.602	0.855	0.305	4.173	0.062	0.373	0.664	0.202	0.524
OTU_97.1318	1.685	2.854	0.698	-2.338	4.429	-0.442	0	0	0	0
OTU_97.13181	0.607	0.635	0.573	0.054	4.19	0.013	0.582	0.87	0.553	0.827
OTU_97.13182	0.772	1.001	0.569	-0.417	4.225	-0.09	0.17	0.452	0.073	0.287
OTU_97.13183	1.024	1.406	0.674	-0.665	4.167	-0.136	0.079	0.221	0.017	0.083
OTU_97.13184	0.543	0.517	0.575	0.049	4.144	0.01	0.603	0.863	0.596	0.837
OTU_97.13189	0.559	0.622	0.514	-0.139	4.276	-0.028	0.387	0.725	0.367	0.679
OTU_97.1319	0.636	0.685	0.597	-0.113	4.209	-0.022	0.349	0.707	0.336	0.661
OTU_97.13190	0.591	0.665	0.532	-0.028	4.209	-0.005	0.56	0.853	0.589	0.844
OTU_97.13192	0.545	0.561	0.517	-0.013	4.195	-0.004	0.472	0.752	0.545	0.801
OTU_97.13195	0.963	1.132	0.794	-0.31	4.276	-0.066	0.362	0.619	0.226	0.5
OTU_97.13196	0.547	0.569	0.523	-0.051	4.13	-0.01	0.596	0.861	0.543	0.808
OTU_97.13197	0.719	0.557	0.839	0.202	4.26	0.038	0.396	0.671	0.31	0.579
OTU_97.13198	0.615	0.648	0.584	-0.006	4.266	-0.001	0.533	0.789	0.491	0.729
OTU_97.13199	0.622	0.532	0.723	0.213	4.178	0.046	0.481	0.781	0.43	0.713
OTU_97.132	0.998	0.788	1.2	0.439	4.139	0.085	0.187	0.482	0.109	0.328
OTU_97.1320	0.576	0.615	0.534	0.004	4.109	0.001	0.561	0.846	0.569	0.831
OTU_97.13200	0.548	0.545	0.552	-0.09	4.204	-0.02	0.394	0.761	0.441	0.768
OTU_97.13202	0.58	0.651	0.492	-0.182	4.281	-0.036	0.443	0.769	0.45	0.715
OTU_97.13203	0.586	0.633	0.539	-0.067	4.119	-0.014	0.531	0.766	0.514	0.72
OTU_97.13207	0.534	0.513	0.545	-0.036	4.167	-0.009	0.369	0.684	0.394	0.685
OTU_97.1321	2.138	1.069	3.504	2.5	4.413	0.489	0	0	0	0
OTU_97.13210	0.527	0.456	0.575	0.062	4.163	0.015	0.525	0.811	0.577	0.805
OTU_97.13211	0.561	0.577	0.533	-0.067	4.147	-0.014	0.541	0.806	0.496	0.779
OTU_97.13212	0.535	0.626	0.453	-0.113	4.17	-0.024	0.479	0.794	0.326	0.668
OTU_97.13213	0.531	0.588	0.492	0.087	4.208	0.015	0.529	0.803	0.544	0.818
OTU_97.13215	0.54	0.545	0.535	0.013	4.149	0.003	0.666	0.904	0.619	0.872
OTU_97.13216	0.586	0.546	0.629	0.111	4.303	0.023	0.471	0.778	0.323	0.608
OTU_97.13217	0.636	0.645	0.622	-0.013	4.106	-0.002	0.638	0.859	0.673	0.884
OTU_97.13219	0.566	0.586	0.549	0.008	4.168	0.002	0.397	0.701	0.428	0.688
OTU_97.13221	0.652	0.607	0.696	0.113	4.1	0.026	0.463	0.749	0.49	0.733
OTU_97.13223	0.588	0.627	0.563	-0.014	4.165	-0.003	0.606	0.852	0.477	0.793
OTU_97.13225	0.46	0.409	0.516	0.034	4.196	0.009	0.555	0.813	0.585	0.829
OTU_97.13227	0.565	0.603	0.509	-0.093	4.169	-0.016	0.412	0.726	0.494	0.722
OTU_97.13230	0.516	0.571	0.447	-0.167	4.229	-0.031	0.512	0.815	0.411	0.72
OTU_97.13232	0.554	0.579	0.536	-0.089	4.162	-0.02	0.612	0.856	0.608	0.839
OTU_97.13234	0.635	0.632	0.638	0.027	4.209	0.004	0.438	0.76	0.421	0.746
OTU_97.13235	0.487	0.475	0.498	0.064	4.194	0.012	0.38	0.729	0.417	0.728
OTU_97.13237	0.52	0.511	0.534	0.074	4.263	0.015	0.455	0.763	0.431	0.718
OTU_97.1324	0.773	0.692	0.857	0.15	4.267	0.031	0.415	0.742	0.416	0.708
OTU_97.13240	0.554	0.575	0.531	-0.018	4.244	-0.005	0.467	0.795	0.385	0.729
OTU_97.13241	0.568	0.58	0.559	0.022	4.253	0.004	0.435	0.718	0.41	0.694
OTU_97.13243	0.531	0.591	0.495	-0.073	4.172	-0.015	0.472	0.778	0.409	0.694
OTU_97.13244	0.558	0.665	0.442	-0.227	4.176	-0.045	0.346	0.645	0.31	0.588
OTU_97.13245	0.643	0.689	0.589	-0.107	4.121	-0.023	0.527	0.81	0.522	0.774
OTU_97.13246	0.494	0.46	0.526	0.047	4.248	0.008	0.503	0.824	0.458	0.763
OTU_97.13247	0.513	0.537	0.472	0.021	4.207	0.003	0.538	0.818	0.505	0.794
OTU_97.1325	0.616	0.556	0.659	0.066	4.187	0.012	0.392	0.751	0.414	0.727
OTU_97.13250	0.645	0.796	0.52	-0.335	4.215	-0.064	0.389	0.681	0.296	0.574
OTU_97.13251	0.585	0.593	0.568	-0.081	4.221	-0.017	0.565	0.835	0.581	0.82
OTU_97.13253	1.22	0.809	1.654	0.822	4.307	0.168	0.018	0.107	0.003	0.026
OTU_97.13256	0.626	0.578	0.663	0.109	4.253	0.022	0.466	0.742	0.408	0.696
OTU_97.13257	0.607	0.484	0.702	0.179	4.288	0.032	0.598	0.819	0.496	0.756
OTU_97.13258	0.846	0.603	1.072	0.491	4.266	0.098	0.113	0.315	0.078	0.224
OTU_97.13260	0.546	0.511	0.592	0.029	4.212	0.007	0.436	0.736	0.47	0.716
OTU_97.13261	0.706	0.713	0.697	-0.116	4.237	-0.027	0.677	0.878	0.503	0.797
OTU_97.13264	0.541	0.495	0.593	0.094	4.278	0.019	0.495	0.786	0.414	0.709
OTU_97.13265	0.586	0.563	0.606	0.116	4.169	0.023	0.436	0.745	0.399	0.689
OTU_97.13266	0.756	0.892	0.606	-0.318	4.356	-0.062	0.327	0.555	0.249	0.443
OTU_97.13268	0.569	0.682	0.474	-0.249	4.237	-0.051	0.403	0.725	0.353	0.661
OTU_97.13270	0.661	0.785	0.519	-0.304	4.22	-0.065	0.346	0.672	0.272	0.543
OTU_97.13271	0.581	0.588	0.574	0.016	4.159	0.003	0.447	0.753	0.471	0.756
OTU_97.13272	1.891	3.512	0.744	-3.177	4.708	-0.61	0	0	0	0
OTU_97.13273	0.498	0.488	0.511	0.016	4.15	0.004	0.512	0.783	0.4	0.706
OTU_97.13274	0.579	0.6	0.562	0.048	4.228	0.009	0.636	0.884	0.536	0.815
OTU_97.13275	0.581	0.573	0.586	-0.002	4.092	-0.001	0.574	0.79	0.487	0.718
OTU_97.13285	0.537	0.543	0.532	0.045	4.143	0.009	0.387	0.722	0.423	0.704
OTU_97.13287	0.551	0.585	0.504	-0.036	4.104	-0.006	0.385	0.665	0.412	0.638
OTU_97.13288	0.5	0.479	0.51	-0.037	4.234	-0.007	0.499	0.768	0.546	0.786
OTU_97.13289	0.5	0.544	0.447	-0.184	4.249	-0.041	0.516	0.81	0.472	0.766
OTU_97.1329	0.552	0.525	0.583	-0.021	4.186	-0.004	0.499	0.797	0.408	0.728
OTU_97.13293	0.605	0.589	0.629	0.034	4.106	0.006	0.469	0.783	0.476	0.754
OTU_97.13295	0.707	0.644	0.764	0.166	4.189	0.035	0.499	0.735	0.447	0.682
OTU_97.13296	0.664	0.761	0.544	-0.251	4.325	-0.051	0.313	0.659	0.348	0.649
OTU_97.13297	0.57	0.598	0.553	0.028	4.192	0.006	0.661	0.901	0.694	0.906
OTU_97.13299	0.685	0.566	0.772	0.198	4.17	0.041	0.488	0.769	0.487	0.721
OTU_97.133	0.538	0.51	0.567	-0.057	4.259	-0.013	0.394	0.783	0.496	0.798
OTU_97.13300	0.557	0.629	0.495	-0.067	4.169	-0.016	0.448	0.758	0.441	0.718
OTU_97.13307	0.523	0.598	0.45	-0.143	4.143	-0.026	0.568	0.846	0.551	0.817
OTU_97.13309	0.588	0.635	0.523	-0.109	4.163	-0.021	0.517	0.766	0.522	0.765
OTU_97.13313	0.548	0.612	0.497	-0.126	4.244	-0.021	0.484	0.788	0.558	0.811
OTU_97.1332	0.686	0.585	0.768	0.221	4.193	0.043	0.493	0.799	0.402	0.696
OTU_97.13322	0.612	0.574	0.637	0.022	4.243	0.004	0.477	0.76	0.389	0.699
OTU_97.13323	0.548	0.571	0.527	-0.121	4.256	-0.025	0.444	0.759	0.45	0.748
OTU_97.13324	0.56	0.615	0.506	-0.053	4.203	-0.011	0.495	0.75	0.472	0.722
OTU_97.1333	0.539	0.606	0.484	-0.138	4.167	-0.029	0.468	0.729	0.5	0.751
OTU_97.13330	0.503	0.608	0.414	-0.169	4.238	-0.034	0.427	0.753	0.425	0.738
OTU_97.13334	0.521	0.471	0.566	0.096	4.188	0.018	0.549	0.825	0.539	0.796
OTU_97.13335	0.582	0.647	0.53	-0.153	4.132	-0.031	0.582	0.807	0.558	0.775
OTU_97.13336	0.512	0.573	0.433	-0.123	4.184	-0.024	0.461	0.783	0.434	0.764
OTU_97.13338	0.56	0.558	0.565	-0.038	4.343	-0.006	0.373	0.7	0.406	0.725
OTU_97.13339	0.626	0.575	0.668	0.074	4.211	0.014	0.507	0.804	0.56	0.799
OTU_97.1334	0.732	0.607	0.859	0.229	4.23	0.04	0.39	0.682	0.35	0.609
OTU_97.13340	0.544	0.596	0.484	-0.11	4.239	-0.02	0.342	0.689	0.395	0.69
OTU_97.13343	0.565	0.581	0.551	-0.095	4.097	-0.021	0.43	0.762	0.457	0.763
OTU_97.13344	0.591	0.625	0.553	-0.074	4.224	-0.015	0.557	0.837	0.484	0.797
OTU_97.13348	0.619	0.632	0.607	-0.019	4.14	-0.003	0.415	0.759	0.474	0.726
OTU_97.1335	0.533	0.518	0.554	0.015	4.253	0.002	0.58	0.863	0.606	0.844
OTU_97.13350	0.563	0.544	0.575	0.045	4.231	0.011	0.509	0.786	0.541	0.801
OTU_97.13351	0.568	0.566	0.57	-0.015	4.242	-0.004	0.559	0.848	0.558	0.821
OTU_97.13352	0.514	0.507	0.517	-0.088	4.118	-0.015	0.503	0.798	0.585	0.817
OTU_97.13353	0.746	1	0.533	-0.455	4.149	-0.107	0.164	0.399	0.065	0.24
OTU_97.13354	0.641	0.619	0.668	-0.031	4.165	-0.008	0.505	0.786	0.5	0.769
OTU_97.13356	0.519	0.549	0.477	-0.032	4.199	-0.007	0.478	0.779	0.436	0.762
OTU_97.13357	0.522	0.55	0.505	0.017	4.263	0.005	0.622	0.88	0.628	0.869
OTU_97.13358	0.592	0.59	0.597	-0.043	4.172	-0.012	0.492	0.791	0.46	0.739
OTU_97.13359	0.539	0.59	0.486	-0.026	4.173	-0.004	0.439	0.761	0.485	0.783
OTU_97.13360	0.524	0.532	0.517	-0.068	4.205	-0.014	0.469	0.782	0.494	0.771
OTU_97.13362	0.507	0.474	0.55	0.031	4.072	0.006	0.368	0.76	0.379	0.728
OTU_97.13363	0.575	0.59	0.548	-0.045	4.13	-0.009	0.532	0.814	0.471	0.754
OTU_97.13364	0.583	0.543	0.633	0.037	4.227	0.006	0.516	0.796	0.551	0.801
OTU_97.13367	0.558	0.53	0.585	-0.047	4.023	-0.01	0.583	0.843	0.492	0.799
OTU_97.1337	0.606	0.704	0.473	-0.215	4.205	-0.047	0.476	0.73	0.468	0.687
OTU_97.13370	0.571	0.634	0.49	-0.168	4.235	-0.029	0.523	0.77	0.549	0.749
OTU_97.13373	0.454	0.467	0.445	-0.131	4.279	-0.025	0.406	0.717	0.311	0.658
OTU_97.13375	0.591	0.642	0.539	-0.219	4.182	-0.043	0.501	0.805	0.478	0.771
OTU_97.13376	0.556	0.602	0.519	-0.082	4.227	-0.017	0.519	0.8	0.542	0.78
OTU_97.13377	0.601	0.58	0.625	0.063	4.119	0.012	0.467	0.751	0.434	0.737
OTU_97.13379	0.607	0.57	0.645	0.037	4.218	0.006	0.559	0.833	0.517	0.799
OTU_97.1338	0.53	0.566	0.51	-0.125	4.207	-0.024	0.433	0.749	0.408	0.736
OTU_97.13382	0.566	0.596	0.536	0.031	4.162	0.006	0.509	0.825	0.547	0.819
OTU_97.13384	0.879	0.953	0.815	-0.175	4.38	-0.035	0.248	0.616	0.302	0.637
OTU_97.13385	0.512	0.549	0.474	-0.075	4.168	-0.016	0.475	0.745	0.405	0.686
OTU_97.13386	0.567	0.554	0.587	0.019	4.268	0.003	0.636	0.888	0.539	0.836
OTU_97.13387	0.618	0.559	0.677	0.063	4.253	0.012	0.495	0.822	0.459	0.771
OTU_97.13388	1.262	2.035	0.574	-1.53	4.361	-0.317	0	0	0	0
OTU_97.1339	0.65	0.744	0.581	-0.235	4.169	-0.052	0.495	0.789	0.358	0.663
OTU_97.13390	0.474	0.441	0.508	0.023	4.265	0.004	0.612	0.873	0.572	0.817
OTU_97.13391	1.432	0.886	2.002	1.246	4.311	0.243	0.003	0.027	0	0
OTU_97.13394	0.516	0.566	0.477	-0.071	4.163	-0.016	0.492	0.813	0.574	0.83
OTU_97.13399	0.575	0.574	0.575	-0.041	4.274	-0.008	0.565	0.83	0.544	0.81
OTU_97.134	0.666	0.767	0.591	-0.312	4.275	-0.067	0.355	0.668	0.299	0.591
OTU_97.13401	0.488	0.524	0.456	0.042	4.165	0.008	0.501	0.782	0.553	0.791
OTU_97.13406	0.869	0.607	1.16	0.52	4.195	0.102	0.155	0.354	0.044	0.194
OTU_97.13407	0.617	0.678	0.566	-0.096	4.204	-0.02	0.473	0.797	0.527	0.797
OTU_97.13408	0.597	0.621	0.569	-0.066	4.226	-0.015	0.528	0.837	0.487	0.768
OTU_97.13409	0.972	0.638	1.407	0.777	4.149	0.166	0.014	0.095	0.002	0.02
OTU_97.13413	0.65	0.593	0.722	0.169	4.153	0.038	0.469	0.794	0.387	0.717
OTU_97.13414	0.636	0.749	0.519	-0.255	4.327	-0.051	0.383	0.658	0.36	0.648
OTU_97.13416	0.632	0.676	0.599	-0.129	4.251	-0.022	0.486	0.783	0.479	0.786
OTU_97.13419	0.557	0.552	0.567	0.091	4.254	0.02	0.452	0.767	0.48	0.738
OTU_97.1342	0.532	0.539	0.521	-0.09	4.278	-0.017	0.522	0.802	0.537	0.802
OTU_97.13420	1.256	0.851	1.727	0.907	4.263	0.186	0.009	0.075	0.001	0.013
OTU_97.13426	0.558	0.546	0.567	-0.007	4.227	-0.001	0.606	0.869	0.657	0.876
OTU_97.13429	0.76	0.833	0.675	-0.13	4.258	-0.026	0.466	0.69	0.485	0.67
OTU_97.1343	1.439	0.998	1.914	0.967	4.227	0.189	0.003	0.028	0	0.005
OTU_97.13432	0.532	0.507	0.553	-0.011	4.203	-0.002	0.593	0.857	0.545	0.824
OTU_97.13434	0.468	0.449	0.478	0.032	4.225	0.006	0.465	0.802	0.512	0.783
OTU_97.13436	0.618	0.692	0.564	-0.127	4.153	-0.024	0.368	0.679	0.445	0.652
OTU_97.13437	0.588	0.51	0.673	0.229	4.175	0.043	0.476	0.774	0.385	0.701
OTU_97.13440	0.867	0.823	0.922	0.049	4.13	0.012	0.5	0.808	0.529	0.816
OTU_97.13441	0.546	0.6	0.495	-0.022	4.164	-0.003	0.56	0.837	0.531	0.791
OTU_97.13445	0.596	0.589	0.61	0.017	4.244	0.004	0.499	0.83	0.466	0.782
OTU_97.13447	0.609	0.628	0.591	-0.117	4.142	-0.023	0.417	0.704	0.447	0.727
OTU_97.13449	0.601	0.602	0.6	0.029	4.231	0.005	0.489	0.806	0.414	0.713
OTU_97.13451	0.561	0.588	0.54	-0.052	4.085	-0.012	0.437	0.688	0.392	0.648
OTU_97.13452	0.675	0.578	0.74	0.146	4.24	0.029	0.525	0.793	0.46	0.743
OTU_97.13453	0.55	0.54	0.551	0.038	4.289	0.01	0.426	0.704	0.491	0.715
OTU_97.13456	0.516	0.518	0.514	0.098	4.244	0.016	0.55	0.805	0.499	0.779
OTU_97.13459	0.576	0.651	0.488	-0.119	4.174	-0.022	0.458	0.731	0.441	0.65
OTU_97.13460	0.545	0.507	0.59	-0.019	4.204	-0.005	0.468	0.785	0.553	0.8
OTU_97.13461	0.515	0.528	0.511	-0.062	4.223	-0.012	0.47	0.785	0.529	0.784
OTU_97.13462	0.572	0.566	0.578	0.033	4.162	0.007	0.48	0.776	0.559	0.797
OTU_97.13464	0.609	0.553	0.657	0.179	4.219	0.035	0.649	0.886	0.608	0.828
OTU_97.13465	0.572	0.59	0.554	-0.014	4.101	-0.003	0.542	0.822	0.454	0.773
OTU_97.13467	0.463	0.476	0.451	-0.053	4.28	-0.013	0.423	0.719	0.487	0.736
OTU_97.13468	0.49	0.552	0.442	-0.048	4.22	-0.009	0.493	0.816	0.473	0.758
OTU_97.13472	0.537	0.612	0.441	-0.165	4.183	-0.033	0.433	0.765	0.504	0.756
OTU_97.13474	0.546	0.547	0.544	-0.016	4.22	-0.003	0.583	0.83	0.557	0.816
OTU_97.13475	0.832	0.665	1.022	0.408	4.331	0.079	0.285	0.557	0.164	0.424
OTU_97.13478	0.693	0.674	0.712	0.067	4.174	0.013	0.669	0.894	0.651	0.881
OTU_97.13479	0.714	0.768	0.658	-0.137	4.337	-0.032	0.397	0.73	0.403	0.694
OTU_97.1348	0.596	0.548	0.653	0.125	4.266	0.027	0.454	0.766	0.499	0.75
OTU_97.13480	0.718	0.851	0.596	-0.216	4.114	-0.045	0.391	0.7	0.339	0.607
OTU_97.13488	0.607	0.681	0.537	-0.131	4.182	-0.027	0.425	0.718	0.527	0.72
OTU_97.13490	0.703	0.609	0.785	0.204	4.214	0.042	0.395	0.67	0.382	0.605
OTU_97.13491	0.636	0.637	0.634	-0.045	4.125	-0.009	0.482	0.784	0.471	0.775
OTU_97.13492	0.681	0.607	0.769	0.198	4.056	0.041	0.516	0.782	0.497	0.739
OTU_97.13493	0.666	0.513	0.858	0.362	4.189	0.076	0.416	0.66	0.278	0.539
OTU_97.13494	0.564	0.636	0.506	-0.134	4.165	-0.026	0.5	0.789	0.583	0.827
OTU_97.13495	0.66	0.559	0.733	0.187	4.227	0.038	0.331	0.68	0.368	0.647
OTU_97.13497	0.562	0.596	0.528	-0.089	4.127	-0.018	0.417	0.739	0.524	0.782
OTU_97.135	1.099	1.241	0.93	-0.372	4.265	-0.071	0.301	0.599	0.183	0.462
OTU_97.1350	0.543	0.549	0.538	0.013	4.137	0.003	0.493	0.819	0.469	0.747
OTU_97.13503	0.535	0.608	0.453	-0.175	4.103	-0.041	0.585	0.813	0.544	0.753
OTU_97.13505	0.537	0.579	0.492	0.06	4.205	0.012	0.482	0.8	0.489	0.806
OTU_97.13506	0.595	0.72	0.478	-0.199	4.199	-0.043	0.447	0.724	0.343	0.637
OTU_97.13507	0.591	0.567	0.613	0.066	4.213	0.015	0.535	0.82	0.615	0.839
OTU_97.13508	0.566	0.586	0.543	-0.072	4.032	-0.017	0.532	0.769	0.518	0.762
OTU_97.1351	0.521	0.576	0.483	-0.027	4.191	-0.007	0.562	0.845	0.538	0.81
OTU_97.13510	0.694	0.708	0.681	-0.074	4.157	-0.016	0.49	0.787	0.437	0.7
OTU_97.13511	0.62	0.583	0.664	0.163	4.207	0.038	0.391	0.726	0.394	0.682
OTU_97.13512	0.556	0.558	0.555	0.001	4.143	0	0.447	0.751	0.516	0.806
OTU_97.13515	0.596	0.565	0.626	0.027	4.232	0.005	0.649	0.883	0.645	0.885
OTU_97.13517	0.618	0.712	0.512	-0.111	4.133	-0.024	0.486	0.792	0.46	0.733
OTU_97.13518	0.52	0.574	0.461	-0.092	4.16	-0.017	0.416	0.734	0.469	0.732
OTU_97.13519	0.588	0.594	0.585	-0.035	4.203	-0.006	0.528	0.804	0.496	0.764
OTU_97.1352	0.647	0.781	0.54	-0.184	4.154	-0.036	0.374	0.685	0.298	0.629
OTU_97.13520	0.633	0.65	0.617	0.037	4.188	0.007	0.36	0.734	0.441	0.738
OTU_97.13522	0.596	0.57	0.619	0.047	4.208	0.009	0.603	0.883	0.644	0.863
OTU_97.13523	0.617	0.728	0.535	-0.181	4.244	-0.033	0.367	0.64	0.285	0.579
OTU_97.1353	0.522	0.474	0.559	0.024	4.118	0.005	0.481	0.802	0.561	0.797
OTU_97.13530	0.519	0.515	0.53	0.053	4.197	0.009	0.591	0.821	0.621	0.835
OTU_97.13531	0.702	0.696	0.708	0.028	4.299	0.007	0.603	0.865	0.571	0.816
OTU_97.13534	0.534	0.561	0.508	0.01	4.113	0.002	0.573	0.835	0.633	0.857
OTU_97.13536	0.544	0.554	0.526	-0.009	4.164	-0.002	0.466	0.79	0.436	0.726
OTU_97.13539	0.539	0.491	0.599	0.106	4.21	0.019	0.496	0.8	0.46	0.756
OTU_97.1354	0.701	0.757	0.639	-0.122	4.141	-0.026	0.575	0.813	0.552	0.821
OTU_97.13546	0.525	0.504	0.549	0.029	4.176	0.005	0.526	0.838	0.524	0.786
OTU_97.13547	0.6	0.555	0.64	-0.029	4.227	-0.007	0.58	0.834	0.633	0.848
OTU_97.13549	0.517	0.495	0.545	0.048	4.321	0.008	0.413	0.735	0.444	0.723
OTU_97.13554	0.571	0.678	0.457	-0.179	4.242	-0.035	0.495	0.714	0.43	0.666
OTU_97.13555	0.492	0.558	0.44	-0.08	4.148	-0.02	0.536	0.806	0.479	0.763
OTU_97.13556	0.56	0.583	0.536	-0.005	4.218	-0.001	0.658	0.87	0.585	0.823
OTU_97.13558	0.6	0.533	0.681	0.09	4.193	0.02	0.489	0.752	0.506	0.74
OTU_97.13559	0.492	0.52	0.471	-0.025	4.342	-0.007	0.705	0.916	0.663	0.879
OTU_97.13560	0.64	0.788	0.488	-0.194	4.308	-0.042	0.377	0.685	0.298	0.575
OTU_97.13561	0.536	0.574	0.484	-0.036	4.248	-0.008	0.612	0.859	0.491	0.765
OTU_97.13563	0.879	0.683	1.074	0.355	4.365	0.071	0.311	0.605	0.242	0.47
OTU_97.13565	0.612	0.795	0.459	-0.236	4.222	-0.046	0.374	0.716	0.304	0.634
OTU_97.1357	0.62	0.613	0.629	-0.024	4.291	-0.003	0.511	0.775	0.592	0.815
OTU_97.13570	0.549	0.6	0.513	-0.065	4.176	-0.014	0.606	0.831	0.544	0.776
OTU_97.13571	0.552	0.569	0.533	-0.003	4.167	0	0.386	0.701	0.442	0.72
OTU_97.13574	0.532	0.64	0.423	-0.131	4.261	-0.025	0.437	0.741	0.386	0.667
OTU_97.13576	0.71	0.801	0.58	-0.315	4.196	-0.057	0.336	0.635	0.369	0.608
OTU_97.13577	0.827	0.674	1.025	0.364	4.194	0.068	0.222	0.509	0.186	0.418
OTU_97.1358	0.716	0.556	0.897	0.361	4.272	0.076	0.349	0.593	0.227	0.471
OTU_97.13580	0.517	0.585	0.454	-0.154	4.154	-0.035	0.422	0.777	0.395	0.71
OTU_97.13581	0.732	0.901	0.57	-0.351	4.327	-0.063	0.29	0.637	0.159	0.488
OTU_97.13582	0.71	0.645	0.766	0.123	4.25	0.021	0.415	0.726	0.472	0.74
OTU_97.13584	0.718	0.83	0.602	-0.218	4.208	-0.045	0.322	0.684	0.343	0.582
OTU_97.13586	0.585	0.586	0.584	-0.07	4.183	-0.013	0.468	0.769	0.505	0.767
OTU_97.13589	0.571	0.567	0.577	0.032	4.221	0.007	0.425	0.734	0.412	0.711
OTU_97.13590	0.517	0.539	0.506	-0.052	4.257	-0.01	0.464	0.779	0.482	0.765
OTU_97.13592	0.527	0.536	0.519	-0.119	4.15	-0.026	0.431	0.751	0.414	0.738
OTU_97.13593	0.511	0.491	0.525	-0.03	4.325	-0.006	0.536	0.844	0.551	0.839
OTU_97.13595	0.579	0.58	0.578	-0.055	4.197	-0.011	0.58	0.862	0.606	0.863
[truncated: 21,394 more rows]
